# Supplementary material for: Different Populations of Blacklegged Tick Nymphs Exhibit Differences in Questing Behavior That Have Implications for Human Lyme Disease Risk
Source: PLoS One. 2015 May 21;10(5):e0127450. doi: 10.1371/journal.pone.0127450 (PMC4440738; doi:10.1371/journal.pone.0127450)
Supplement: S1 Data — (CSV) [file pone.0127450.s001.csv]

sample	hour	arena	nn.origin	nn.dowels	nn.released
1	1630	1	SC	0	55
1	1830	1	SC	0	55
1	2030	1	SC	0	55
1	2230	1	SC	0	55
1	30	1	SC	0	55
1	230	1	SC	0	55
1	430	1	SC	0	55
1	630	1	SC	0	55
1	830	1	SC	0	55
1	1030	1	SC	0	55
1	1230	1	SC	0	55
1	1430	1	SC	0	55
1	1630	1	SC	0	55
1	1630	3	SC	0	60
1	1830	3	SC	0	60
1	2030	3	SC	0	60
1	2230	3	SC	0	60
1	30	3	SC	0	60
1	230	3	SC	0	60
1	430	3	SC	0	60
1	630	3	SC	0	60
1	830	3	SC	0	60
1	1030	3	SC	0	60
1	1230	3	SC	0	60
1	1430	3	SC	0	60
1	1630	3	SC	0	60
1	1630	4	SC	0	54
1	1830	4	SC	0	54
1	2030	4	SC	0	54
1	2230	4	SC	0	54
1	30	4	SC	0	54
1	230	4	SC	0	54
1	430	4	SC	0	54
1	630	4	SC	3	54
1	830	4	SC	0	54
1	1030	4	SC	0	54
1	1230	4	SC	0	54
1	1430	4	SC	0	54
1	1630	4	SC	0	54
1	1630	5	WI	0	57
1	1830	5	WI	0	57
1	2030	5	WI	0	57
1	2230	5	WI	0	57
1	30	5	WI	0	57
1	230	5	WI	0	57
1	430	5	WI	0	57
1	630	5	WI	0	57
1	830	5	WI	0	57
1	1030	5	WI	0	57
1	1230	5	WI	0	57
1	1430	5	WI	0	57
1	1630	5	WI	1	57
1	1630	6	WI	0	51
1	1830	6	WI	0	51
1	2030	6	WI	0	51
1	2230	6	WI	0	51
1	30	6	WI	0	51
1	230	6	WI	0	51
1	430	6	WI	0	51
1	630	6	WI	0	51
1	830	6	WI	0	51
1	1030	6	WI	1	51
1	1230	6	WI	0	51
1	1430	6	WI	1	51
1	1630	6	WI	0	51
1	1630	7	WI	0	54
1	1830	7	WI	0	54
1	2030	7	WI	0	54
1	2230	7	WI	0	54
1	30	7	WI	0	54
1	230	7	WI	0	54
1	430	7	WI	0	54
1	630	7	WI	0	54
1	830	7	WI	0	54
1	1030	7	WI	0	54
1	1230	7	WI	0	54
1	1430	7	WI	0	54
1	1630	7	WI	0	54
1	1630	9	WI	0	51
1	1830	9	WI	2	51
1	2030	9	WI	0	51
1	2230	9	WI	3	51
1	30	9	WI	0	51
1	230	9	WI	0	51
1	430	9	WI	5	51
1	630	9	WI	0	51
1	830	9	WI	6	51
1	1030	9	WI	7	51
1	1230	9	WI	8	51
1	1430	9	WI	4	51
1	1630	9	WI	2	51
1	1630	10	SC	0	52
1	1830	10	SC	0	52
1	2030	10	SC	0	52
1	2230	10	SC	0	52
1	30	10	SC	0	52
1	230	10	SC	0	52
1	430	10	SC	0	52
1	630	10	SC	0	52
1	830	10	SC	0	52
1	1030	10	SC	0	52
1	1230	10	SC	0	52
1	1430	10	SC	0	52
1	1630	10	SC	0	52
1	1630	12	WI	0	56
1	1830	12	WI	0	56
1	2030	12	WI	0	56
1	2230	12	WI	0	56
1	30	12	WI	0	56
1	230	12	WI	0	56
1	430	12	WI	0	56
1	630	12	WI	0	56
1	830	12	WI	0	56
1	1030	12	WI	1	56
1	1230	12	WI	0	56
1	1430	12	WI	0	56
1	1630	12	WI	0	56
1	1630	13	WI	0	51
1	1830	13	WI	2	51
1	2030	13	WI	0	51
1	2230	13	WI	0	51
1	30	13	WI	0	51
1	230	13	WI	0	51
1	430	13	WI	0	51
1	630	13	WI	1	51
1	830	13	WI	1	51
1	1030	13	WI	1	51
1	1230	13	WI	1	51
1	1430	13	WI	0	51
1	1630	13	WI	0	51
1	1630	14	SC	0	44
1	1830	14	SC	0	44
1	2030	14	SC	0	44
1	2230	14	SC	0	44
1	30	14	SC	0	44
1	230	14	SC	0	44
1	430	14	SC	0	44
1	630	14	SC	0	44
1	830	14	SC	0	44
1	1030	14	SC	0	44
1	1230	14	SC	0	44
1	1430	14	SC	0	44
1	1630	14	SC	0	44
1	1630	15	WI	0	52
1	1830	15	WI	0	52
1	2030	15	WI	0	52
1	2230	15	WI	0	52
1	30	15	WI	0	52
1	230	15	WI	0	52
1	430	15	WI	0	52
1	630	15	WI	0	52
1	830	15	WI	0	52
1	1030	15	WI	0	52
1	1230	15	WI	1	52
1	1430	15	WI	0	52
1	1630	15	WI	0	52
1	1630	16	SC	0	54
1	1830	16	SC	0	54
1	2030	16	SC	0	54
1	2230	16	SC	0	54
1	30	16	SC	0	54
1	230	16	SC	0	54
1	430	16	SC	0	54
1	630	16	SC	0	54
1	830	16	SC	0	54
1	1030	16	SC	0	54
1	1230	16	SC	0	54
1	1430	16	SC	0	54
1	1630	16	SC	1	54
1	1630	17	SC	0	52
1	1830	17	SC	0	52
1	2030	17	SC	0	52
1	2230	17	SC	0	52
1	30	17	SC	0	52
1	230	17	SC	0	52
1	430	17	SC	0	52
1	630	17	SC	0	52
1	830	17	SC	0	52
1	1030	17	SC	0	52
1	1230	17	SC	0	52
1	1430	17	SC	0	52
1	1630	17	SC	0	52
1	1630	18	WI	0	54
1	1830	18	WI	0	54
1	2030	18	WI	0	54
1	2230	18	WI	0	54
1	30	18	WI	0	54
1	230	18	WI	0	54
1	430	18	WI	0	54
1	630	18	WI	0	54
1	830	18	WI	0	54
1	1030	18	WI	0	54
1	1230	18	WI	0	54
1	1430	18	WI	0	54
1	1630	18	WI	0	54
1	1630	20	SC	0	46
1	1830	20	SC	0	46
1	2030	20	SC	0	46
1	2230	20	SC	0	46
1	30	20	SC	0	46
1	230	20	SC	0	46
1	430	20	SC	0	46
1	630	20	SC	0	46
1	830	20	SC	0	46
1	1030	20	SC	0	46
1	1230	20	SC	0	46
1	1430	20	SC	0	46
1	1630	20	SC	0	46
2	630	1	SC	0	55
2	830	1	SC	0	55
2	1030	1	SC	0	55
2	1230	1	SC	0	55
2	1430	1	SC	0	55
2	1630	1	SC	0	55
2	1830	1	SC	0	55
2	2030	1	SC	0	55
2	630	3	SC	0	60
2	830	3	SC	0	60
2	1030	3	SC	0	60
2	1230	3	SC	0	60
2	1430	3	SC	0	60
2	1630	3	SC	0	60
2	1830	3	SC	0	60
2	2030	3	SC	0	60
2	630	4	SC	0	54
2	830	4	SC	0	54
2	1030	4	SC	0	54
2	1230	4	SC	0	54
2	1430	4	SC	0	54
2	1630	4	SC	0	54
2	1830	4	SC	0	54
2	2030	4	SC	0	54
2	630	5	WI	3	57
2	830	5	WI	4	57
2	1030	5	WI	2	57
2	1230	5	WI	1	51
2	1430	5	WI	3	52
2	1630	5	WI	3	57
2	1830	5	WI	2	57
2	2030	5	WI	1	57
2	630	6	WI	6	51
2	830	6	WI	6	51
2	1030	6	WI	5	51
2	1230	6	WI	0	51
2	1430	6	WI	1	51
2	1630	6	WI	0	51
2	1830	6	WI	2	51
2	2030	6	WI	1	51
2	630	7	WI	0	54
2	830	7	WI	0	54
2	1030	7	WI	0	54
2	1230	7	WI	0	54
2	1430	7	WI	0	54
2	1630	7	WI	0	54
2	1830	7	WI	0	54
2	2030	7	WI	0	54
2	630	9	WI	0	51
2	830	9	WI	2	51
2	1030	9	WI	0	51
2	1230	9	WI	2	51
2	1430	9	WI	2	51
2	1630	9	WI	3	51
2	1830	9	WI	4	51
2	2030	9	WI	5	51
2	630	10	SC	0	52
2	830	10	SC	0	52
2	1030	10	SC	0	52
2	1230	10	SC	0	52
2	1430	10	SC	0	52
2	1630	10	SC	0	52
2	1830	10	SC	0	52
2	2030	10	SC	0	52
2	630	12	WI	1	56
2	830	12	WI	0	56
2	1030	12	WI	1	56
2	1230	12	WI	1	56
2	1430	12	WI	2	56
2	1630	12	WI	1	56
2	1830	12	WI	1	56
2	2030	12	WI	2	56
2	630	13	WI	0	51
2	830	13	WI	0	51
2	1030	13	WI	0	51
2	1230	13	WI	1	51
2	1430	13	WI	1	51
2	1630	13	WI	2	51
2	1830	13	WI	2	51
2	2030	13	WI	3	51
2	630	14	SC	0	44
2	830	14	SC	0	44
2	1030	14	SC	0	44
2	1230	14	SC	0	44
2	1430	14	SC	0	44
2	1630	14	SC	0	44
2	1830	14	SC	0	44
2	2030	14	SC	0	44
2	630	15	WI	0	52
2	830	15	WI	0	52
2	1030	15	WI	2	52
2	1230	15	WI	1	52
2	1430	15	WI	2	52
2	1630	15	WI	0	52
2	1830	15	WI	0	52
2	2030	15	WI	1	52
2	630	16	SC	0	54
2	830	16	SC	0	54
2	1030	16	SC	0	54
2	1230	16	SC	0	54
2	1430	16	SC	0	54
2	1630	16	SC	0	54
2	1830	16	SC	0	54
2	2030	16	SC	0	54
2	630	17	SC	0	52
2	830	17	SC	0	52
2	1030	17	SC	0	52
2	1230	17	SC	0	52
2	1430	17	SC	0	52
2	1630	17	SC	0	52
2	1830	17	SC	0	52
2	2030	17	SC	0	52
2	630	18	WI	0	54
2	830	18	WI	0	54
2	1030	18	WI	2	54
2	1230	18	WI	2	54
2	1430	18	WI	3	54
2	1630	18	WI	1	54
2	1830	18	WI	2	54
2	2030	18	WI	3	54
2	630	20	SC	0	46
2	830	20	SC	0	46
2	1030	20	SC	0	46
2	1230	20	SC	0	46
2	1430	20	SC	0	46
2	1630	20	SC	0	46
2	1830	20	SC	0	46
2	2030	20	SC	0	46
3	1430	1	SC	0	55
3	1630	1	SC	0	55
3	1830	1	SC	0	55
3	2030	1	SC	0	55
3	2230	1	SC	0	55
3	30	1	SC	0	55
3	230	1	SC	0	55
3	430	1	SC	0	55
3	630	1	SC	0	55
3	830	1	SC	0	55
3	1030	1	SC	0	55
3	1230	1	SC	0	55
3	1430	1	SC	0	55
3	1430	3	SC	0	60
3	1630	3	SC	0	60
3	1830	3	SC	0	60
3	2030	3	SC	0	60
3	2230	3	SC	0	60
3	30	3	SC	0	60
3	230	3	SC	0	60
3	430	3	SC	0	60
3	630	3	SC	0	60
3	830	3	SC	0	60
3	1030	3	SC	0	60
3	1230	3	SC	0	60
3	1430	3	SC	0	60
3	1430	4	SC	0	54
3	1630	4	SC	0	54
3	1830	4	SC	0	54
3	2030	4	SC	0	54
3	2230	4	SC	0	54
3	30	4	SC	0	54
3	230	4	SC	0	54
3	430	4	SC	0	54
3	630	4	SC	0	54
3	830	4	SC	0	54
3	1030	4	SC	0	54
3	1230	4	SC	0	54
3	1430	4	SC	0	54
3	1430	5	WI	2	57
3	1630	5	WI	3	57
3	1830	5	WI	6	57
3	2030	5	WI	5	57
3	2230	5	WI	6	57
3	30	5	WI	3	57
3	230	5	WI	3	57
3	430	5	WI	1	57
3	630	5	WI	3	57
3	830	5	WI	7	57
3	1030	5	WI	4	57
3	1230	5	WI	0	57
3	1430	5	WI	0	57
3	1430	6	WI	2	51
3	1630	6	WI	1	51
3	1830	6	WI	1	51
3	2030	6	WI	2	51
3	2230	6	WI	0	51
3	30	6	WI	1	51
3	230	6	WI	4	51
3	430	6	WI	3	51
3	630	6	WI	6	51
3	830	6	WI	3	51
3	1030	6	WI	2	51
3	1230	6	WI	0	51
3	1430	6	WI	1	51
3	1430	7	WI	2	54
3	1630	7	WI	1	54
3	1830	7	WI	2	54
3	2030	7	WI	2	54
3	2230	7	WI	0	54
3	30	7	WI	1	54
3	230	7	WI	0	54
3	430	7	WI	5	54
3	630	7	WI	5	54
3	830	7	WI	4	54
3	1030	7	WI	2	54
3	1230	7	WI	2	54
3	1430	7	WI	0	54
3	1430	9	WI	7	51
3	1630	9	WI	3	51
3	1830	9	WI	3	51
3	2030	9	WI	2	51
3	2230	9	WI	9	51
3	30	9	WI	9	51
3	230	9	WI	10	51
3	430	9	WI	7	51
3	630	9	WI	9	51
3	830	9	WI	6	51
3	1030	9	WI	7	51
3	1230	9	WI	4	51
3	1430	9	WI	1	51
3	1430	10	SC	0	52
3	1630	10	SC	0	52
3	1830	10	SC	0	52
3	2030	10	SC	0	52
3	2230	10	SC	0	52
3	30	10	SC	0	52
3	230	10	SC	0	52
3	430	10	SC	0	52
3	630	10	SC	0	52
3	830	10	SC	0	52
3	1030	10	SC	0	52
3	1230	10	SC	0	52
3	1430	10	SC	0	52
3	1430	12	WI	10	56
3	1630	12	WI	0	56
3	1830	12	WI	3	56
3	2030	12	WI	2	56
3	2230	12	WI	0	56
3	30	12	WI	4	56
3	230	12	WI	4	56
3	430	12	WI	6	56
3	630	12	WI	6	56
3	830	12	WI	4	56
3	1030	12	WI	3	56
3	1230	12	WI	2	56
3	1430	12	WI	0	56
3	1430	13	WI	1	51
3	1630	13	WI	4	51
3	1830	13	WI	0	51
3	2030	13	WI	1	51
3	2230	13	WI	0	51
3	30	13	WI	0	51
3	230	13	WI	1	51
3	430	13	WI	0	51
3	630	13	WI	0	51
3	830	13	WI	2	51
3	1030	13	WI	1	51
3	1230	13	WI	1	51
3	1430	13	WI	0	51
3	1430	14	SC	0	44
3	1630	14	SC	0	44
3	1830	14	SC	0	44
3	2030	14	SC	0	44
3	2230	14	SC	0	44
3	30	14	SC	0	44
3	230	14	SC	0	44
3	430	14	SC	0	44
3	630	14	SC	0	44
3	830	14	SC	0	44
3	1030	14	SC	0	44
3	1230	14	SC	0	44
3	1430	14	SC	0	44
3	1430	15	WI	4	52
3	1630	15	WI	0	52
3	1830	15	WI	3	52
3	2030	15	WI	0	52
3	2230	15	WI	0	52
3	30	15	WI	2	52
3	230	15	WI	2	52
3	430	15	WI	3	52
3	630	15	WI	3	52
3	830	15	WI	2	52
3	1030	15	WI	1	52
3	1230	15	WI	1	52
3	1430	15	WI	0	52
3	1430	16	SC	0	54
3	1630	16	SC	0	54
3	1830	16	SC	0	54
3	2030	16	SC	0	54
3	2230	16	SC	0	54
3	30	16	SC	0	54
3	230	16	SC	0	54
3	430	16	SC	0	54
3	630	16	SC	0	54
3	830	16	SC	0	54
3	1030	16	SC	0	54
3	1230	16	SC	0	54
3	1430	16	SC	0	54
3	1430	17	SC	0	52
3	1630	17	SC	0	52
3	1830	17	SC	0	52
3	2030	17	SC	0	52
3	2230	17	SC	0	52
3	30	17	SC	0	52
3	230	17	SC	1	52
3	430	17	SC	0	52
3	630	17	SC	0	52
3	830	17	SC	0	52
3	1030	17	SC	0	52
3	1230	17	SC	0	52
3	1430	17	SC	0	52
3	1430	18	WI	0	54
3	1630	18	WI	2	54
3	1830	18	WI	0	54
3	2030	18	WI	1	54
3	2230	18	WI	0	54
3	30	18	WI	1	54
3	230	18	WI	2	54
3	430	18	WI	0	54
3	630	18	WI	1	54
3	830	18	WI	3	54
3	1030	18	WI	0	54
3	1230	18	WI	0	54
3	1430	18	WI	1	54
3	1430	20	SC	0	46
3	1630	20	SC	0	46
3	1830	20	SC	0	46
3	2030	20	SC	0	46
3	2230	20	SC	0	46
3	30	20	SC	0	46
3	230	20	SC	0	46
3	430	20	SC	0	46
3	630	20	SC	0	46
3	830	20	SC	0	46
3	1030	20	SC	0	46
3	1230	20	SC	0	46
3	1430	20	SC	0	46
4	830	1	SC	0	55
4	1030	1	SC	0	55
4	1230	1	SC	0	55
4	1430	1	SC	0	55
4	1630	1	SC	0	55
4	1830	1	SC	0	55
4	2030	1	SC	0	55
4	2230	1	SC	0	55
4	30	1	SC	0	55
4	230	1	SC	0	55
4	430	1	SC	0	55
4	630	1	SC	0	55
4	830	1	SC	0	55
4	830	3	SC	0	60
4	1030	3	SC	1	60
4	1230	3	SC	1	60
4	1430	3	SC	1	60
4	1630	3	SC	1	60
4	1830	3	SC	0	60
4	2030	3	SC	0	60
4	2230	3	SC	0	60
4	30	3	SC	0	60
4	230	3	SC	0	60
4	430	3	SC	0	60
4	630	3	SC	0	60
4	830	3	SC	0	60
4	830	4	SC	0	54
4	1030	4	SC	0	54
4	1230	4	SC	0	54
4	1430	4	SC	0	54
4	1630	4	SC	0	54
4	1830	4	SC	0	54
4	2030	4	SC	0	54
4	2230	4	SC	0	54
4	30	4	SC	0	54
4	230	4	SC	0	54
4	430	4	SC	0	54
4	630	4	SC	0	54
4	830	4	SC	0	54
4	830	5	WI	9	57
4	1030	5	WI	6	57
4	1230	5	WI	2	57
4	1430	5	WI	7	57
4	1630	5	WI	1	57
4	1830	5	WI	4	57
4	2030	5	WI	5	57
4	2230	5	WI	6	57
4	30	5	WI	6	57
4	230	5	WI	5	57
4	430	5	WI	6	57
4	630	5	WI	8	57
4	830	5	WI	2	57
4	830	6	WI	5	51
4	1030	6	WI	0	51
4	1230	6	WI	5	51
4	1430	6	WI	5	51
4	1630	6	WI	6	51
4	1830	6	WI	6	51
4	2030	6	WI	4	51
4	2230	6	WI	6	51
4	30	6	WI	10	51
4	230	6	WI	0	51
4	430	6	WI	7	51
4	630	6	WI	8	51
4	830	6	WI	2	51
4	830	7	WI	1	54
4	1030	7	WI	2	54
4	1230	7	WI	0	54
4	1430	7	WI	1	54
4	1630	7	WI	0	54
4	1830	7	WI	0	54
4	2030	7	WI	1	54
4	2230	7	WI	2	54
4	30	7	WI	2	54
4	230	7	WI	2	54
4	430	7	WI	2	54
4	630	7	WI	3	54
4	830	7	WI	0	54
4	830	9	WI	5	51
4	1030	9	WI	6	51
4	1230	9	WI	1	51
4	1430	9	WI	2	51
4	1630	9	WI	0	51
4	1830	9	WI	3	51
4	2030	9	WI	2	51
4	2230	9	WI	2	51
4	30	9	WI	2	51
4	230	9	WI	0	51
4	430	9	WI	0	51
4	630	9	WI	2	51
4	830	9	WI	3	51
4	830	10	SC	0	52
4	1030	10	SC	0	52
4	1230	10	SC	0	52
4	1430	10	SC	0	52
4	1630	10	SC	0	52
4	1830	10	SC	0	52
4	2030	10	SC	0	52
4	2230	10	SC	0	52
4	30	10	SC	0	52
4	230	10	SC	0	52
4	430	10	SC	0	52
4	630	10	SC	0	52
4	830	10	SC	0	52
4	830	12	WI	9	56
4	1030	12	WI	6	56
4	1230	12	WI	6	56
4	1430	12	WI	2	56
4	1630	12	WI	1	56
4	1830	12	WI	1	56
4	2030	12	WI	2	56
4	2230	12	WI	3	56
4	30	12	WI	3	56
4	230	12	WI	1	56
4	430	12	WI	0	56
4	630	12	WI	2	56
4	830	12	WI	0	56
4	830	13	WI	5	51
4	1030	13	WI	2	51
4	1230	13	WI	2	51
4	1430	13	WI	0	51
4	1630	13	WI	2	51
4	1830	13	WI	1	51
4	2030	13	WI	1	51
4	2230	13	WI	4	51
4	30	13	WI	4	51
4	230	13	WI	7	51
4	430	13	WI	4	51
4	630	13	WI	1	51
4	830	13	WI	3	51
4	830	14	SC	0	44
4	1030	14	SC	0	44
4	1230	14	SC	0	44
4	1430	14	SC	0	44
4	1630	14	SC	0	44
4	1830	14	SC	0	44
4	2030	14	SC	0	44
4	2230	14	SC	0	44
4	30	14	SC	0	44
4	230	14	SC	0	44
4	430	14	SC	0	44
4	630	14	SC	0	44
4	830	14	SC	0	44
4	830	15	WI	3	52
4	1030	15	WI	4	52
4	1230	15	WI	6	52
4	1430	15	WI	9	52
4	1630	15	WI	4	52
4	1830	15	WI	4	52
4	2030	15	WI	4	52
4	2230	15	WI	0	52
4	30	15	WI	10	52
4	230	15	WI	7	52
4	430	15	WI	7	52
4	630	15	WI	9	52
4	830	15	WI	0	52
4	830	16	SC	0	54
4	1030	16	SC	0	54
4	1230	16	SC	0	54
4	1430	16	SC	0	54
4	1630	16	SC	0	54
4	1830	16	SC	0	54
4	2030	16	SC	0	54
4	2230	16	SC	0	54
4	30	16	SC	0	54
4	230	16	SC	5	54
4	430	16	SC	0	54
4	630	16	SC	0	54
4	830	16	SC	0	54
4	830	17	SC	0	52
4	1030	17	SC	0	52
4	1230	17	SC	0	52
4	1430	17	SC	0	52
4	1630	17	SC	0	52
4	1830	17	SC	0	52
4	2030	17	SC	0	52
4	2230	17	SC	0	52
4	30	17	SC	0	52
4	230	17	SC	0	52
4	430	17	SC	0	52
4	630	17	SC	0	52
4	830	17	SC	0	52
4	830	18	WI	6	54
4	1030	18	WI	3	54
4	1230	18	WI	3	54
4	1430	18	WI	0	54
4	1630	18	WI	2	54
4	1830	18	WI	0	54
4	2030	18	WI	3	54
4	2230	18	WI	0	54
4	30	18	WI	0	54
4	230	18	WI	1	54
4	430	18	WI	2	54
4	630	18	WI	0	54
4	830	18	WI	0	54
4	830	20	SC	0	46
4	1030	20	SC	0	46
4	1230	20	SC	0	46
4	1430	20	SC	1	46
4	1630	20	SC	0	46
4	1830	20	SC	0	46
4	2030	20	SC	0	46
4	2230	20	SC	0	46
4	30	20	SC	0	46
4	230	20	SC	0	46
4	430	20	SC	0	46
4	630	20	SC	0	46
4	830	20	SC	0	46
