# Supplementary material for: Different Populations of Blacklegged Tick Nymphs Exhibit Differences in Questing Behavior That Have Implications for Human Lyme Disease Risk
Source: PLoS One. 2015 May 21;10(5):e0127450. doi: 10.1371/journal.pone.0127450 (PMC4440738; doi:10.1371/journal.pone.0127450)
Supplement: S2 Data — (CSV) [file pone.0127450.s002.csv]

arena_field	nn_origin	nn_recovered	nn_released
1	SC	22	55
3	SC	15	60
4	SC	23	54
5	WI	24	57
6	WI	20	51
7	WI	9	54
9	WI	16	51
10	SC	9	52
12	WI	20	56
13	WI	17	51
14	SC	15	44
15	WI	21	52
16	SC	23	54
17	SC	20	52
18	WI	14	54
20	SC	22	46
