# Supplementary material for: Different Populations of Blacklegged Tick Nymphs Exhibit Differences in Questing Behavior That Have Implications for Human Lyme Disease Risk
Source: PLoS One. 2015 May 21;10(5):e0127450. doi: 10.1371/journal.pone.0127450 (PMC4440738; doi:10.1371/journal.pone.0127450)
Supplement: S3 Data — (CSV) [file pone.0127450.s003.csv]

week	site	arena	nn.origin	nn.total	nn.released
1	FL	1	SC	0	53
1	FL	1	SC	0	53
2	FL	1	SC	0	53
2	FL	1	SC	0	53
3	FL	1	SC	0	53
3	FL	1	SC	0	53
3	FL	1	SC	0	53
4	FL	1	SC	0	53
4	FL	1	SC	0	53
5	FL	1	SC	0	53
5	FL	1	SC	0	53
6	FL	1	SC	0	53
6	FL	1	SC	0	53
6	FL	1	SC	0	53
7	FL	1	SC	0	53
7	FL	1	SC	0	53
8	FL	1	SC	0	53
8	FL	1	SC	0	53
8	FL	1	SC	0	53
9	FL	1	SC	1	53
9	FL	1	SC	0	53
11	FL	1	SC	0	53
11	FL	1	SC	0	53
11	FL	1	SC	0	53
12	FL	1	SC	1	53
12	FL	1	SC	0	53
13	FL	1	SC	0	53
13	FL	1	SC	0	53
13	FL	1	SC	1	53
14	FL	1	SC	0	53
14	FL	1	SC	0	53
15	FL	1	SC	0	53
15	FL	1	SC	0	53
15	FL	1	SC	0	53
16	FL	1	SC	0	53
16	FL	1	SC	0	53
17	FL	1	SC	3	53
17	FL	1	SC	2	53
17	FL	1	SC	2	53
18	FL	1	SC	0	53
18	FL	1	SC	6	53
19	FL	1	SC	0	53
19	FL	1	SC	0	53
19	FL	1	SC	2	53
2	RI	2	NC	0	48
2	RI	2	NC	0	48
4	RI	2	NC	0	48
4	RI	2	NC	0	48
6	RI	2	NC	0	48
6	RI	2	NC	0	48
7	RI	2	NC	0	48
7	RI	2	NC	0	48
8	RI	2	NC	0	48
8	RI	2	NC	0	48
9	RI	2	NC	0	48
9	RI	2	NC	0	48
10	RI	2	NC	0	48
10	RI	2	NC	0	48
12	RI	2	NC	0	48
12	RI	2	NC	0	48
13	RI	2	NC	0	48
13	RI	2	NC	0	48
14	RI	2	NC	0	48
14	RI	2	NC	0	48
15	RI	2	NC	0	48
15	RI	2	NC	0	48
16	RI	2	NC	0	48
16	RI	2	NC	0	48
17	RI	2	NC	0	48
17	RI	2	NC	0	48
19	RI	2	NC	0	48
19	RI	2	NC	0	48
1	TN	3	SC	1	48
1	TN	3	SC	1	48
2	TN	3	SC	1	48
2	TN	3	SC	0	48
3	TN	3	SC	0	48
3	TN	3	SC	0	48
4	TN	3	SC	0	48
4	TN	3	SC	0	48
4	TN	3	SC	0	48
5	TN	3	SC	0	48
5	TN	3	SC	0	48
6	TN	3	SC	0	48
6	TN	3	SC	0	48
7	TN	3	SC	0	48
7	TN	3	SC	0	48
7	TN	3	SC	1	48
8	TN	3	SC	0	48
8	TN	3	SC	0	48
9	TN	3	SC	2	48
9	TN	3	SC	0	48
10	TN	3	SC	0	48
10	TN	3	SC	0	48
11	TN	3	SC	0	48
11	TN	3	SC	0	48
12	TN	3	SC	0	48
12	TN	3	SC	0	48
13	TN	3	SC	3	48
13	TN	3	SC	0	48
13	TN	3	SC	2	48
14	TN	3	SC	0	48
14	TN	3	SC	0	48
16	TN	3	SC	0	48
16	TN	3	SC	3	48
16	TN	3	SC	2	48
17	TN	3	SC	1	48
17	TN	3	SC	0	48
18	TN	3	SC	1	48
18	TN	3	SC	0	48
18	TN	3	SC	1	48
1	WI	4	WI	0	50
1	WI	4	WI	0	50
3	WI	4	WI	0	50
3	WI	4	WI	0	50
3	WI	4	WI	0	50
3	WI	4	WI	0	50
3	WI	4	WI	0	50
4	WI	4	WI	0	50
4	WI	4	WI	0	50
5	WI	4	WI	0	50
5	WI	4	WI	0	50
6	WI	4	WI	0	50
6	WI	4	WI	0	50
6	WI	4	WI	0	50
6	WI	4	WI	0	50
6	WI	4	WI	0	50
8	WI	4	WI	2	50
8	WI	4	WI	0	50
8	WI	4	WI	2	50
8	WI	4	WI	0	50
8	WI	4	WI	0	50
9	WI	4	WI	0	50
9	WI	4	WI	0	50
10	WI	4	WI	0	50
10	WI	4	WI	3	50
11	WI	4	WI	1	50
11	WI	4	WI	0	50
11	WI	4	WI	0	50
11	WI	4	WI	0	50
11	WI	4	WI	0	50
11	WI	4	WI	0	50
13	WI	4	WI	0	50
13	WI	4	WI	0	50
14	WI	4	WI	0	50
14	WI	4	WI	0	50
14	WI	4	WI	0	50
14	WI	4	WI	0	50
14	WI	4	WI	0	50
15	WI	4	WI	0	50
16	WI	4	WI	0	50
16	WI	4	WI	0	50
16	WI	4	WI	1	50
16	WI	4	WI	0	50
16	WI	4	WI	0	50
17	WI	4	WI	0	50
17	WI	4	WI	1	50
19	WI	4	WI	2	50
19	WI	4	WI	1	50
1	FL	5	SC	0	50
1	FL	5	SC	0	50
2	FL	5	SC	0	50
2	FL	5	SC	0	50
3	FL	5	SC	0	50
3	FL	5	SC	0	50
3	FL	5	SC	0	50
4	FL	5	SC	0	50
4	FL	5	SC	0	50
5	FL	5	SC	0	50
5	FL	5	SC	0	50
6	FL	5	SC	0	50
6	FL	5	SC	0	50
6	FL	5	SC	0	50
7	FL	5	SC	0	50
7	FL	5	SC	0	50
8	FL	5	SC	0	50
8	FL	5	SC	0	50
8	FL	5	SC	0	50
9	FL	5	SC	0	50
9	FL	5	SC	0	50
11	FL	5	SC	0	50
11	FL	5	SC	0	50
11	FL	5	SC	0	50
12	FL	5	SC	2	50
12	FL	5	SC	0	50
13	FL	5	SC	0	50
13	FL	5	SC	0	50
13	FL	5	SC	0	50
14	FL	5	SC	0	50
14	FL	5	SC	2	50
15	FL	5	SC	0	50
15	FL	5	SC	0	50
15	FL	5	SC	0	50
16	FL	5	SC	0	50
16	FL	5	SC	1	50
17	FL	5	SC	0	50
17	FL	5	SC	1	50
17	FL	5	SC	1	50
18	FL	5	SC	0	50
18	FL	5	SC	0	50
19	FL	5	SC	0	50
19	FL	5	SC	0	50
19	FL	5	SC	0	50
2	RI	6	NC	0	49
2	RI	6	NC	0	49
4	RI	6	NC	0	49
4	RI	6	NC	0	49
6	RI	6	NC	0	49
6	RI	6	NC	0	49
7	RI	6	NC	0	49
7	RI	6	NC	0	49
8	RI	6	NC	0	49
8	RI	6	NC	0	49
9	RI	6	NC	0	49
9	RI	6	NC	0	49
10	RI	6	NC	0	49
10	RI	6	NC	0	49
12	RI	6	NC	0	49
12	RI	6	NC	0	49
13	RI	6	NC	0	49
13	RI	6	NC	0	49
14	RI	6	NC	0	49
14	RI	6	NC	0	49
15	RI	6	NC	0	49
15	RI	6	NC	0	49
16	RI	6	NC	0	49
16	RI	6	NC	0	49
17	RI	6	NC	0	49
17	RI	6	NC	0	49
19	RI	6	NC	0	49
19	RI	6	NC	0	49
1	TN	7	NC	0	55
1	TN	7	NC	0	55
2	TN	7	NC	0	55
2	TN	7	NC	0	55
3	TN	7	NC	0	55
3	TN	7	NC	0	55
4	TN	7	NC	0	55
4	TN	7	NC	0	55
4	TN	7	NC	0	55
5	TN	7	NC	0	55
5	TN	7	NC	0	55
6	TN	7	NC	0	55
6	TN	7	NC	0	55
7	TN	7	NC	0	55
7	TN	7	NC	0	55
7	TN	7	NC	0	55
8	TN	7	NC	0	55
8	TN	7	NC	0	55
9	TN	7	NC	1	55
9	TN	7	NC	0	55
10	TN	7	NC	0	55
10	TN	7	NC	0	55
11	TN	7	NC	0	55
11	TN	7	NC	0	55
12	TN	7	NC	0	55
12	TN	7	NC	0	55
13	TN	7	NC	0	55
13	TN	7	NC	0	55
13	TN	7	NC	1	55
14	TN	7	NC	0	55
14	TN	7	NC	0	55
16	TN	7	NC	0	55
16	TN	7	NC	0	55
16	TN	7	NC	0	55
17	TN	7	NC	0	55
17	TN	7	NC	0	55
18	TN	7	NC	1	55
18	TN	7	NC	0	55
18	TN	7	NC	0	55
1	WI	8	WI	0	51
1	WI	8	WI	3	51
3	WI	8	WI	0	51
3	WI	8	WI	0	51
3	WI	8	WI	0	51
3	WI	8	WI	0	51
3	WI	8	WI	0	51
4	WI	8	WI	0	51
4	WI	8	WI	1	51
5	WI	8	WI	0	51
5	WI	8	WI	2	51
6	WI	8	WI	7	51
6	WI	8	WI	7	51
6	WI	8	WI	10	51
6	WI	8	WI	7	51
6	WI	8	WI	3	51
8	WI	8	WI	11	51
8	WI	8	WI	9	51
8	WI	8	WI	2	51
8	WI	8	WI	10	51
8	WI	8	WI	9	51
9	WI	8	WI	0	51
9	WI	8	WI	2	51
10	WI	8	WI	1	51
10	WI	8	WI	5	51
11	WI	8	WI	5	51
11	WI	8	WI	4	51
11	WI	8	WI	4	51
11	WI	8	WI	2	51
11	WI	8	WI	5	51
11	WI	8	WI	6	51
13	WI	8	WI	0	51
13	WI	8	WI	2	51
14	WI	8	WI	2	51
14	WI	8	WI	0	51
14	WI	8	WI	2	51
14	WI	8	WI	10	51
14	WI	8	WI	12	51
15	WI	8	WI	2	51
16	WI	8	WI	5	51
16	WI	8	WI	1	51
16	WI	8	WI	20	51
16	WI	8	WI	0	51
16	WI	8	WI	12	51
17	WI	8	WI	10	51
17	WI	8	WI	15	51
19	WI	8	WI	6	51
19	WI	8	WI	17	51
1	FL	9	SC	0	54
1	FL	9	SC	0	54
2	FL	9	SC	0	54
2	FL	9	SC	0	54
3	FL	9	SC	0	54
3	FL	9	SC	0	54
3	FL	9	SC	0	54
4	FL	9	SC	0	54
4	FL	9	SC	0	54
5	FL	9	SC	0	54
5	FL	9	SC	0	54
6	FL	9	SC	0	54
6	FL	9	SC	0	54
6	FL	9	SC	0	54
7	FL	9	SC	0	54
7	FL	9	SC	0	54
8	FL	9	SC	0	54
8	FL	9	SC	0	54
8	FL	9	SC	0	54
9	FL	9	SC	0	54
9	FL	9	SC	0	54
11	FL	9	SC	0	54
11	FL	9	SC	0	54
11	FL	9	SC	0	54
12	FL	9	SC	0	54
12	FL	9	SC	1	54
13	FL	9	SC	0	54
13	FL	9	SC	0	54
13	FL	9	SC	0	54
14	FL	9	SC	0	54
14	FL	9	SC	1	54
15	FL	9	SC	0	54
15	FL	9	SC	0	54
15	FL	9	SC	0	54
16	FL	9	SC	0	54
16	FL	9	SC	1	54
17	FL	9	SC	0	54
17	FL	9	SC	1	54
17	FL	9	SC	3	54
18	FL	9	SC	1	54
18	FL	9	SC	0	54
19	FL	9	SC	3	54
19	FL	9	SC	0	54
19	FL	9	SC	1	54
2	RI	10	SC	0	57
2	RI	10	SC	0	57
4	RI	10	SC	0	57
4	RI	10	SC	0	57
6	RI	10	SC	0	57
6	RI	10	SC	0	57
7	RI	10	SC	0	57
7	RI	10	SC	0	57
8	RI	10	SC	0	57
8	RI	10	SC	1	57
9	RI	10	SC	0	57
9	RI	10	SC	1	57
10	RI	10	SC	0	57
10	RI	10	SC	1	57
12	RI	10	SC	0	57
12	RI	10	SC	0	57
13	RI	10	SC	0	57
13	RI	10	SC	0	57
14	RI	10	SC	0	57
14	RI	10	SC	0	57
15	RI	10	SC	0	57
15	RI	10	SC	0	57
16	RI	10	SC	0	57
16	RI	10	SC	0	57
17	RI	10	SC	0	57
17	RI	10	SC	0	57
19	RI	10	SC	0	57
19	RI	10	SC	1	57
1	TN	11	SC	0	59
1	TN	11	SC	0	59
2	TN	11	SC	0	59
2	TN	11	SC	0	59
3	TN	11	SC	0	59
3	TN	11	SC	0	59
4	TN	11	SC	0	59
4	TN	11	SC	0	59
4	TN	11	SC	0	59
5	TN	11	SC	0	59
5	TN	11	SC	0	59
6	TN	11	SC	0	59
6	TN	11	SC	0	59
7	TN	11	SC	0	59
7	TN	11	SC	0	59
7	TN	11	SC	0	59
8	TN	11	SC	0	59
8	TN	11	SC	0	59
9	TN	11	SC	0	59
9	TN	11	SC	0	59
10	TN	11	SC	0	59
10	TN	11	SC	0	59
11	TN	11	SC	0	59
11	TN	11	SC	0	59
12	TN	11	SC	0	59
12	TN	11	SC	0	59
13	TN	11	SC	0	59
13	TN	11	SC	0	59
13	TN	11	SC	1	59
14	TN	11	SC	2	59
14	TN	11	SC	0	59
16	TN	11	SC	0	59
16	TN	11	SC	0	59
16	TN	11	SC	0	59
17	TN	11	SC	2	59
17	TN	11	SC	5	59
18	TN	11	SC	0	59
18	TN	11	SC	1	59
18	TN	11	SC	2	59
1	WI	12	SC	2	43
1	WI	12	SC	4	43
3	WI	12	SC	0	43
3	WI	12	SC	0	43
3	WI	12	SC	1	43
3	WI	12	SC	0	43
3	WI	12	SC	0	43
4	WI	12	SC	0	43
4	WI	12	SC	0	43
5	WI	12	SC	0	43
5	WI	12	SC	1	43
6	WI	12	SC	0	43
6	WI	12	SC	0	43
6	WI	12	SC	0	43
6	WI	12	SC	0	43
6	WI	12	SC	0	43
8	WI	12	SC	0	43
8	WI	12	SC	0	43
8	WI	12	SC	1	43
8	WI	12	SC	0	43
8	WI	12	SC	0	43
9	WI	12	SC	0	43
9	WI	12	SC	1	43
10	WI	12	SC	0	43
10	WI	12	SC	0	43
11	WI	12	SC	1	43
11	WI	12	SC	1	43
11	WI	12	SC	1	43
11	WI	12	SC	0	43
11	WI	12	SC	2	43
11	WI	12	SC	0	43
13	WI	12	SC	0	43
13	WI	12	SC	0	43
14	WI	12	SC	0	43
14	WI	12	SC	0	43
14	WI	12	SC	0	43
14	WI	12	SC	0	43
14	WI	12	SC	0	43
15	WI	12	SC	0	43
16	WI	12	SC	0	43
16	WI	12	SC	0	43
16	WI	12	SC	0	43
16	WI	12	SC	1	43
16	WI	12	SC	0	43
17	WI	12	SC	1	43
17	WI	12	SC	1	43
19	WI	12	SC	2	43
19	WI	12	SC	1	43
1	FL	13	NC	0	50
1	FL	13	NC	0	50
2	FL	13	NC	0	50
2	FL	13	NC	0	50
3	FL	13	NC	0	50
3	FL	13	NC	0	50
3	FL	13	NC	0	50
4	FL	13	NC	0	50
4	FL	13	NC	0	50
5	FL	13	NC	0	50
5	FL	13	NC	0	50
6	FL	13	NC	0	50
6	FL	13	NC	0	50
6	FL	13	NC	0	50
7	FL	13	NC	0	50
7	FL	13	NC	0	50
8	FL	13	NC	0	50
8	FL	13	NC	0	50
8	FL	13	NC	0	50
9	FL	13	NC	0	50
9	FL	13	NC	1	50
11	FL	13	NC	0	50
11	FL	13	NC	0	50
11	FL	13	NC	3	50
12	FL	13	NC	0	50
12	FL	13	NC	0	50
13	FL	13	NC	0	50
13	FL	13	NC	0	50
13	FL	13	NC	0	50
14	FL	13	NC	0	50
14	FL	13	NC	0	50
15	FL	13	NC	0	50
15	FL	13	NC	0	50
15	FL	13	NC	0	50
16	FL	13	NC	0	50
16	FL	13	NC	0	50
17	FL	13	NC	0	50
17	FL	13	NC	0	50
17	FL	13	NC	2	50
18	FL	13	NC	0	50
18	FL	13	NC	0	50
19	FL	13	NC	0	50
19	FL	13	NC	0	50
19	FL	13	NC	0	50
2	RI	14	SC	0	50
2	RI	14	SC	0	50
4	RI	14	SC	0	50
4	RI	14	SC	0	50
6	RI	14	SC	0	50
6	RI	14	SC	0	50
7	RI	14	SC	0	50
7	RI	14	SC	0	50
8	RI	14	SC	0	50
8	RI	14	SC	0	50
9	RI	14	SC	0	50
9	RI	14	SC	0	50
10	RI	14	SC	0	50
10	RI	14	SC	0	50
12	RI	14	SC	0	50
12	RI	14	SC	0	50
13	RI	14	SC	0	50
13	RI	14	SC	0	50
14	RI	14	SC	1	50
14	RI	14	SC	1	50
15	RI	14	SC	0	50
15	RI	14	SC	0	50
16	RI	14	SC	0	50
16	RI	14	SC	1	50
17	RI	14	SC	0	50
17	RI	14	SC	0	50
19	RI	14	SC	0	50
19	RI	14	SC	1	50
1	TN	15	WI	0	56
1	TN	15	WI	0	56
2	TN	15	WI	0	56
2	TN	15	WI	0	56
3	TN	15	WI	0	56
3	TN	15	WI	0	56
4	TN	15	WI	0	56
4	TN	15	WI	0	56
4	TN	15	WI	0	56
5	TN	15	WI	1	56
5	TN	15	WI	4	56
6	TN	15	WI	3	56
6	TN	15	WI	5	56
7	TN	15	WI	2	56
7	TN	15	WI	1	56
7	TN	15	WI	3	56
8	TN	15	WI	0	56
8	TN	15	WI	0	56
9	TN	15	WI	2	56
9	TN	15	WI	1	56
10	TN	15	WI	1	56
10	TN	15	WI	0	56
11	TN	15	WI	0	56
11	TN	15	WI	0	56
12	TN	15	WI	0	56
12	TN	15	WI	0	56
13	TN	15	WI	5	56
13	TN	15	WI	0	56
13	TN	15	WI	5	56
14	TN	15	WI	4	56
14	TN	15	WI	1	56
16	TN	15	WI	3	56
16	TN	15	WI	2	56
16	TN	15	WI	4	56
17	TN	15	WI	7	56
17	TN	15	WI	5	56
18	TN	15	WI	8	56
18	TN	15	WI	3	56
18	TN	15	WI	9	56
1	WI	16	NC	0	39
1	WI	16	NC	0	39
3	WI	16	NC	0	39
3	WI	16	NC	0	39
3	WI	16	NC	0	39
3	WI	16	NC	0	39
3	WI	16	NC	0	39
4	WI	16	NC	0	39
4	WI	16	NC	0	39
5	WI	16	NC	0	39
5	WI	16	NC	0	39
6	WI	16	NC	0	39
6	WI	16	NC	0	39
6	WI	16	NC	0	39
6	WI	16	NC	0	39
6	WI	16	NC	0	39
8	WI	16	NC	0	39
8	WI	16	NC	0	39
8	WI	16	NC	0	39
8	WI	16	NC	0	39
8	WI	16	NC	0	39
9	WI	16	NC	0	39
9	WI	16	NC	0	39
10	WI	16	NC	0	39
10	WI	16	NC	0	39
11	WI	16	NC	0	39
11	WI	16	NC	0	39
11	WI	16	NC	0	39
11	WI	16	NC	0	39
11	WI	16	NC	0	39
11	WI	16	NC	0	39
13	WI	16	NC	0	39
13	WI	16	NC	1	39
14	WI	16	NC	0	39
14	WI	16	NC	1	39
14	WI	16	NC	0	39
14	WI	16	NC	0	39
14	WI	16	NC	0	39
15	WI	16	NC	0	39
16	WI	16	NC	0	39
16	WI	16	NC	0	39
16	WI	16	NC	0	39
16	WI	16	NC	0	39
16	WI	16	NC	0	39
17	WI	16	NC	0	39
17	WI	16	NC	0	39
19	WI	16	NC	0	39
19	WI	16	NC	0	39
1	FL	17	NC	0	48
1	FL	17	NC	0	48
2	FL	17	NC	0	48
2	FL	17	NC	1	48
3	FL	17	NC	0	48
3	FL	17	NC	0	48
3	FL	17	NC	0	48
4	FL	17	NC	0	48
4	FL	17	NC	0	48
5	FL	17	NC	0	48
5	FL	17	NC	0	48
6	FL	17	NC	0	48
6	FL	17	NC	0	48
6	FL	17	NC	0	48
7	FL	17	NC	0	48
7	FL	17	NC	0	48
8	FL	17	NC	0	48
8	FL	17	NC	0	48
8	FL	17	NC	1	48
9	FL	17	NC	0	48
9	FL	17	NC	0	48
11	FL	17	NC	0	48
11	FL	17	NC	0	48
11	FL	17	NC	2	48
12	FL	17	NC	0	48
12	FL	17	NC	0	48
13	FL	17	NC	0	48
13	FL	17	NC	1	48
13	FL	17	NC	0	48
14	FL	17	NC	0	48
14	FL	17	NC	0	48
15	FL	17	NC	0	48
15	FL	17	NC	0	48
15	FL	17	NC	1	48
16	FL	17	NC	0	48
16	FL	17	NC	0	48
17	FL	17	NC	0	48
17	FL	17	NC	1	48
17	FL	17	NC	1	48
18	FL	17	NC	0	48
18	FL	17	NC	0	48
19	FL	17	NC	0	48
19	FL	17	NC	0	48
19	FL	17	NC	0	48
2	RI	18	WI	0	46
2	RI	18	WI	0	46
4	RI	18	WI	0	46
4	RI	18	WI	0	46
6	RI	18	WI	0	46
6	RI	18	WI	1	46
7	RI	18	WI	0	46
7	RI	18	WI	0	46
8	RI	18	WI	0	46
8	RI	18	WI	0	46
9	RI	18	WI	0	46
9	RI	18	WI	1	46
10	RI	18	WI	0	46
10	RI	18	WI	0	46
12	RI	18	WI	0	46
12	RI	18	WI	0	46
13	RI	18	WI	0	46
13	RI	18	WI	2	46
14	RI	18	WI	0	46
14	RI	18	WI	1	46
15	RI	18	WI	0	46
15	RI	18	WI	0	46
16	RI	18	WI	0	46
16	RI	18	WI	2	46
17	RI	18	WI	0	46
17	RI	18	WI	0	46
19	RI	18	WI	3	46
19	RI	18	WI	4	46
1	TN	19	SC	0	39
1	TN	19	SC	0	39
2	TN	19	SC	0	39
2	TN	19	SC	0	39
3	TN	19	SC	0	39
3	TN	19	SC	0	39
4	TN	19	SC	0	39
4	TN	19	SC	0	39
4	TN	19	SC	0	39
5	TN	19	SC	0	39
5	TN	19	SC	0	39
6	TN	19	SC	0	39
6	TN	19	SC	0	39
7	TN	19	SC	0	39
7	TN	19	SC	0	39
7	TN	19	SC	0	39
8	TN	19	SC	0	39
8	TN	19	SC	0	39
9	TN	19	SC	0	39
9	TN	19	SC	0	39
10	TN	19	SC	0	39
10	TN	19	SC	0	39
11	TN	19	SC	0	39
11	TN	19	SC	0	39
12	TN	19	SC	0	39
12	TN	19	SC	0	39
13	TN	19	SC	2	39
13	TN	19	SC	0	39
13	TN	19	SC	2	39
14	TN	19	SC	2	39
14	TN	19	SC	1	39
16	TN	19	SC	0	39
16	TN	19	SC	1	39
16	TN	19	SC	0	39
17	TN	19	SC	0	39
17	TN	19	SC	0	39
18	TN	19	SC	0	39
18	TN	19	SC	0	39
18	TN	19	SC	0	39
1	WI	20	SC	0	44
1	WI	20	SC	2	44
3	WI	20	SC	0	44
3	WI	20	SC	0	44
3	WI	20	SC	0	44
3	WI	20	SC	0	44
3	WI	20	SC	0	44
4	WI	20	SC	0	44
4	WI	20	SC	0	44
5	WI	20	SC	1	44
5	WI	20	SC	3	44
6	WI	20	SC	0	44
6	WI	20	SC	0	44
6	WI	20	SC	2	44
6	WI	20	SC	0	44
6	WI	20	SC	0	44
8	WI	20	SC	0	44
8	WI	20	SC	0	44
8	WI	20	SC	1	44
8	WI	20	SC	3	44
8	WI	20	SC	0	44
9	WI	20	SC	0	44
9	WI	20	SC	0	44
10	WI	20	SC	0	44
10	WI	20	SC	1	44
11	WI	20	SC	0	44
11	WI	20	SC	4	44
11	WI	20	SC	0	44
11	WI	20	SC	0	44
11	WI	20	SC	1	44
11	WI	20	SC	0	44
13	WI	20	SC	0	44
13	WI	20	SC	4	44
14	WI	20	SC	0	44
14	WI	20	SC	0	44
14	WI	20	SC	1	44
14	WI	20	SC	1	44
14	WI	20	SC	3	44
15	WI	20	SC	0	44
16	WI	20	SC	1	44
16	WI	20	SC	2	44
16	WI	20	SC	0	44
16	WI	20	SC	4	44
16	WI	20	SC	2	44
17	WI	20	SC	0	44
17	WI	20	SC	7	44
19	WI	20	SC	3	44
19	WI	20	SC	2	44
1	FL	21	SC	0	38
1	FL	21	SC	0	38
2	FL	21	SC	0	38
2	FL	21	SC	0	38
3	FL	21	SC	0	38
3	FL	21	SC	0	38
3	FL	21	SC	0	38
4	FL	21	SC	0	38
4	FL	21	SC	0	38
5	FL	21	SC	0	38
5	FL	21	SC	0	38
6	FL	21	SC	0	38
6	FL	21	SC	0	38
6	FL	21	SC	0	38
7	FL	21	SC	0	38
7	FL	21	SC	0	38
8	FL	21	SC	0	38
8	FL	21	SC	0	38
8	FL	21	SC	0	38
9	FL	21	SC	0	38
9	FL	21	SC	0	38
11	FL	21	SC	0	38
11	FL	21	SC	0	38
11	FL	21	SC	0	38
12	FL	21	SC	0	38
12	FL	21	SC	0	38
13	FL	21	SC	0	38
13	FL	21	SC	0	38
13	FL	21	SC	0	38
14	FL	21	SC	0	38
14	FL	21	SC	0	38
15	FL	21	SC	0	38
15	FL	21	SC	0	38
15	FL	21	SC	0	38
16	FL	21	SC	1	38
16	FL	21	SC	0	38
17	FL	21	SC	0	38
17	FL	21	SC	0	38
17	FL	21	SC	0	38
18	FL	21	SC	0	38
18	FL	21	SC	0	38
19	FL	21	SC	0	38
19	FL	21	SC	0	38
19	FL	21	SC	0	38
2	RI	22	WI	0	50
2	RI	22	WI	0	50
4	RI	22	WI	0	50
4	RI	22	WI	0	50
6	RI	22	WI	0	50
6	RI	22	WI	0	50
7	RI	22	WI	1	50
7	RI	22	WI	0	50
8	RI	22	WI	0	50
8	RI	22	WI	1	50
9	RI	22	WI	0	50
9	RI	22	WI	0	50
10	RI	22	WI	0	50
10	RI	22	WI	1	50
12	RI	22	WI	0	50
12	RI	22	WI	4	50
13	RI	22	WI	0	50
13	RI	22	WI	0	50
14	RI	22	WI	0	50
14	RI	22	WI	1	50
15	RI	22	WI	0	50
15	RI	22	WI	0	50
16	RI	22	WI	0	50
16	RI	22	WI	1	50
17	RI	22	WI	0	50
17	RI	22	WI	0	50
19	RI	22	WI	2	50
19	RI	22	WI	0	50
1	TN	23	SC	0	50
1	TN	23	SC	0	50
2	TN	23	SC	0	50
2	TN	23	SC	0	50
3	TN	23	SC	0	50
3	TN	23	SC	0	50
4	TN	23	SC	0	50
4	TN	23	SC	0	50
4	TN	23	SC	0	50
5	TN	23	SC	1	50
5	TN	23	SC	1	50
6	TN	23	SC	2	50
6	TN	23	SC	0	50
7	TN	23	SC	0	50
7	TN	23	SC	1	50
7	TN	23	SC	0	50
8	TN	23	SC	0	50
8	TN	23	SC	0	50
9	TN	23	SC	1	50
9	TN	23	SC	1	50
10	TN	23	SC	0	50
10	TN	23	SC	0	50
11	TN	23	SC	0	50
11	TN	23	SC	0	50
12	TN	23	SC	0	50
12	TN	23	SC	0	50
13	TN	23	SC	2	50
13	TN	23	SC	1	50
13	TN	23	SC	3	50
14	TN	23	SC	0	50
14	TN	23	SC	2	50
16	TN	23	SC	1	50
16	TN	23	SC	2	50
16	TN	23	SC	1	50
17	TN	23	SC	4	50
17	TN	23	SC	5	50
18	TN	23	SC	0	50
18	TN	23	SC	2	50
18	TN	23	SC	4	50
1	WI	24	SC	1	48
1	WI	24	SC	0	48
3	WI	24	SC	0	48
3	WI	24	SC	0	48
3	WI	24	SC	0	48
3	WI	24	SC	0	48
3	WI	24	SC	0	48
4	WI	24	SC	2	48
4	WI	24	SC	1	48
5	WI	24	SC	0	48
5	WI	24	SC	2	48
6	WI	24	SC	0	48
6	WI	24	SC	2	48
6	WI	24	SC	3	48
6	WI	24	SC	2	48
6	WI	24	SC	3	48
8	WI	24	SC	1	48
8	WI	24	SC	0	48
8	WI	24	SC	2	48
8	WI	24	SC	3	48
8	WI	24	SC	0	48
9	WI	24	SC	0	48
9	WI	24	SC	0	48
10	WI	24	SC	0	48
10	WI	24	SC	1	48
11	WI	24	SC	0	48
11	WI	24	SC	1	48
11	WI	24	SC	0	48
11	WI	24	SC	3	48
11	WI	24	SC	0	48
11	WI	24	SC	0	48
13	WI	24	SC	0	48
13	WI	24	SC	7	48
14	WI	24	SC	0	48
14	WI	24	SC	1	48
14	WI	24	SC	4	48
14	WI	24	SC	12	48
14	WI	24	SC	5	48
15	WI	24	SC	7	48
16	WI	24	SC	0	48
16	WI	24	SC	0	48
16	WI	24	SC	5	48
16	WI	24	SC	12	48
16	WI	24	SC	6	48
17	WI	24	SC	6	48
17	WI	24	SC	11	48
19	WI	24	SC	9	48
19	WI	24	SC	11	48
2	RI	26	SC	0	50
2	RI	26	SC	0	50
4	RI	26	SC	0	50
4	RI	26	SC	0	50
6	RI	26	SC	0	50
6	RI	26	SC	0	50
7	RI	26	SC	0	50
7	RI	26	SC	0	50
8	RI	26	SC	0	50
8	RI	26	SC	0	50
9	RI	26	SC	0	50
9	RI	26	SC	0	50
10	RI	26	SC	0	50
10	RI	26	SC	0	50
12	RI	26	SC	0	50
12	RI	26	SC	0	50
13	RI	26	SC	0	50
13	RI	26	SC	0	50
14	RI	26	SC	0	50
14	RI	26	SC	0	50
15	RI	26	SC	0	50
15	RI	26	SC	0	50
16	RI	26	SC	0	50
16	RI	26	SC	0	50
17	RI	26	SC	0	50
17	RI	26	SC	0	50
19	RI	26	SC	0	50
19	RI	26	SC	0	50
1	TN	27	NC	0	49
1	TN	27	NC	0	49
2	TN	27	NC	0	49
2	TN	27	NC	0	49
3	TN	27	NC	0	49
3	TN	27	NC	0	49
4	TN	27	NC	0	49
4	TN	27	NC	0	49
4	TN	27	NC	0	49
5	TN	27	NC	0	49
5	TN	27	NC	0	49
6	TN	27	NC	0	49
6	TN	27	NC	0	49
7	TN	27	NC	0	49
7	TN	27	NC	0	49
7	TN	27	NC	0	49
8	TN	27	NC	0	49
8	TN	27	NC	0	49
9	TN	27	NC	0	49
9	TN	27	NC	0	49
10	TN	27	NC	0	49
10	TN	27	NC	0	49
11	TN	27	NC	0	49
11	TN	27	NC	0	49
12	TN	27	NC	0	49
12	TN	27	NC	0	49
13	TN	27	NC	0	49
13	TN	27	NC	1	49
13	TN	27	NC	1	49
14	TN	27	NC	3	49
14	TN	27	NC	0	49
16	TN	27	NC	1	49
16	TN	27	NC	0	49
16	TN	27	NC	0	49
17	TN	27	NC	0	49
17	TN	27	NC	0	49
18	TN	27	NC	0	49
18	TN	27	NC	0	49
18	TN	27	NC	0	49
1	WI	28	WI	0	59
1	WI	28	WI	0	59
3	WI	28	WI	0	59
3	WI	28	WI	0	59
3	WI	28	WI	0	59
3	WI	28	WI	0	59
3	WI	28	WI	0	59
4	WI	28	WI	3	59
4	WI	28	WI	5	59
5	WI	28	WI	4	59
5	WI	28	WI	4	59
6	WI	28	WI	3	59
6	WI	28	WI	4	59
6	WI	28	WI	4	59
6	WI	28	WI	9	59
6	WI	28	WI	4	59
8	WI	28	WI	9	59
8	WI	28	WI	5	59
8	WI	28	WI	0	59
8	WI	28	WI	4	59
8	WI	28	WI	7	59
9	WI	28	WI	1	59
9	WI	28	WI	0	59
10	WI	28	WI	0	59
10	WI	28	WI	3	59
11	WI	28	WI	2	59
11	WI	28	WI	0	59
11	WI	28	WI	0	59
11	WI	28	WI	4	59
11	WI	28	WI	1	59
11	WI	28	WI	4	59
13	WI	28	WI	3	59
13	WI	28	WI	0	59
14	WI	28	WI	3	59
14	WI	28	WI	4	59
14	WI	28	WI	6	59
14	WI	28	WI	12	59
14	WI	28	WI	11	59
15	WI	28	WI	0	59
16	WI	28	WI	5	59
16	WI	28	WI	5	59
16	WI	28	WI	11	59
16	WI	28	WI	9	59
16	WI	28	WI	12	59
17	WI	28	WI	16	59
17	WI	28	WI	14	59
19	WI	28	WI	8	59
19	WI	28	WI	10	59
1	FL	29	SC	0	49
1	FL	29	SC	0	49
2	FL	29	SC	0	49
2	FL	29	SC	0	49
3	FL	29	SC	0	49
3	FL	29	SC	0	49
3	FL	29	SC	0	49
4	FL	29	SC	0	49
4	FL	29	SC	0	49
5	FL	29	SC	0	49
5	FL	29	SC	0	49
6	FL	29	SC	0	49
6	FL	29	SC	0	49
6	FL	29	SC	0	49
7	FL	29	SC	0	49
7	FL	29	SC	0	49
8	FL	29	SC	0	49
8	FL	29	SC	0	49
8	FL	29	SC	3	49
9	FL	29	SC	0	49
9	FL	29	SC	0	49
11	FL	29	SC	0	49
11	FL	29	SC	0	49
11	FL	29	SC	0	49
12	FL	29	SC	0	49
12	FL	29	SC	0	49
13	FL	29	SC	0	49
13	FL	29	SC	0	49
13	FL	29	SC	0	49
14	FL	29	SC	0	49
14	FL	29	SC	0	49
15	FL	29	SC	0	49
15	FL	29	SC	0	49
15	FL	29	SC	0	49
16	FL	29	SC	0	49
16	FL	29	SC	0	49
17	FL	29	SC	0	49
17	FL	29	SC	0	49
17	FL	29	SC	0	49
18	FL	29	SC	0	49
18	FL	29	SC	0	49
19	FL	29	SC	0	49
19	FL	29	SC	0	49
19	FL	29	SC	0	49
2	RI	30	SC	0	56
2	RI	30	SC	0	56
4	RI	30	SC	0	56
4	RI	30	SC	0	56
6	RI	30	SC	0	56
6	RI	30	SC	0	56
7	RI	30	SC	0	56
7	RI	30	SC	0	56
8	RI	30	SC	0	56
8	RI	30	SC	0	56
9	RI	30	SC	0	56
9	RI	30	SC	1	56
10	RI	30	SC	0	56
10	RI	30	SC	0	56
12	RI	30	SC	0	56
12	RI	30	SC	0	56
13	RI	30	SC	0	56
13	RI	30	SC	0	56
14	RI	30	SC	0	56
14	RI	30	SC	0	56
15	RI	30	SC	0	56
15	RI	30	SC	0	56
16	RI	30	SC	0	56
16	RI	30	SC	0	56
17	RI	30	SC	0	56
17	RI	30	SC	0	56
19	RI	30	SC	0	56
19	RI	30	SC	0	56
1	TN	31	WI	0	54
1	TN	31	WI	0	54
2	TN	31	WI	0	54
2	TN	31	WI	0	54
3	TN	31	WI	0	54
3	TN	31	WI	0	54
4	TN	31	WI	0	54
4	TN	31	WI	1	54
4	TN	31	WI	0	54
5	TN	31	WI	4	54
5	TN	31	WI	0	54
6	TN	31	WI	1	54
6	TN	31	WI	10	54
7	TN	31	WI	4	54
7	TN	31	WI	5	54
7	TN	31	WI	10	54
8	TN	31	WI	0	54
8	TN	31	WI	0	54
9	TN	31	WI	1	54
9	TN	31	WI	1	54
10	TN	31	WI	1	54
10	TN	31	WI	0	54
11	TN	31	WI	0	54
11	TN	31	WI	0	54
12	TN	31	WI	0	54
12	TN	31	WI	0	54
13	TN	31	WI	0	54
13	TN	31	WI	1	54
13	TN	31	WI	8	54
14	TN	31	WI	6	54
14	TN	31	WI	8	54
16	TN	31	WI	9	54
16	TN	31	WI	7	54
16	TN	31	WI	4	54
17	TN	31	WI	12	54
17	TN	31	WI	6	54
18	TN	31	WI	8	54
18	TN	31	WI	6	54
18	TN	31	WI	13	54
1	FL	33	SC	0	38
1	FL	33	SC	0	38
2	FL	33	SC	0	38
2	FL	33	SC	0	38
3	FL	33	SC	0	38
3	FL	33	SC	0	38
3	FL	33	SC	0	38
4	FL	33	SC	0	38
4	FL	33	SC	1	38
5	FL	33	SC	0	38
5	FL	33	SC	0	38
6	FL	33	SC	0	38
6	FL	33	SC	0	38
6	FL	33	SC	0	38
7	FL	33	SC	0	38
7	FL	33	SC	0	38
8	FL	33	SC	0	38
8	FL	33	SC	0	38
8	FL	33	SC	0	38
9	FL	33	SC	0	38
9	FL	33	SC	0	38
11	FL	33	SC	0	38
11	FL	33	SC	0	38
11	FL	33	SC	0	38
12	FL	33	SC	0	38
12	FL	33	SC	0	38
13	FL	33	SC	0	38
13	FL	33	SC	0	38
13	FL	33	SC	0	38
14	FL	33	SC	0	38
14	FL	33	SC	0	38
15	FL	33	SC	0	38
15	FL	33	SC	0	38
15	FL	33	SC	0	38
16	FL	33	SC	0	38
16	FL	33	SC	0	38
17	FL	33	SC	0	38
17	FL	33	SC	0	38
17	FL	33	SC	0	38
18	FL	33	SC	0	38
18	FL	33	SC	0	38
19	FL	33	SC	0	38
19	FL	33	SC	0	38
19	FL	33	SC	0	38
2	RI	34	SC	0	50
2	RI	34	SC	1	50
4	RI	34	SC	0	50
4	RI	34	SC	0	50
6	RI	34	SC	0	50
6	RI	34	SC	0	50
7	RI	34	SC	0	50
7	RI	34	SC	0	50
8	RI	34	SC	0	50
8	RI	34	SC	0	50
9	RI	34	SC	1	50
9	RI	34	SC	0	50
10	RI	34	SC	0	50
10	RI	34	SC	0	50
12	RI	34	SC	0	50
12	RI	34	SC	0	50
13	RI	34	SC	0	50
13	RI	34	SC	0	50
14	RI	34	SC	0	50
14	RI	34	SC	0	50
15	RI	34	SC	0	50
15	RI	34	SC	0	50
16	RI	34	SC	0	50
16	RI	34	SC	0	50
17	RI	34	SC	0	50
17	RI	34	SC	0	50
19	RI	34	SC	0	50
19	RI	34	SC	0	50
1	WI	36	SC	0	37
1	WI	36	SC	2	37
3	WI	36	SC	0	37
3	WI	36	SC	0	37
3	WI	36	SC	0	37
3	WI	36	SC	0	37
3	WI	36	SC	0	37
4	WI	36	SC	0	37
4	WI	36	SC	0	37
5	WI	36	SC	0	37
5	WI	36	SC	0	37
6	WI	36	SC	0	37
6	WI	36	SC	0	37
6	WI	36	SC	0	37
6	WI	36	SC	0	37
6	WI	36	SC	0	37
8	WI	36	SC	0	37
8	WI	36	SC	1	37
8	WI	36	SC	0	37
8	WI	36	SC	0	37
8	WI	36	SC	1	37
9	WI	36	SC	0	37
9	WI	36	SC	0	37
10	WI	36	SC	0	37
10	WI	36	SC	0	37
11	WI	36	SC	0	37
11	WI	36	SC	0	37
11	WI	36	SC	0	37
11	WI	36	SC	1	37
11	WI	36	SC	0	37
11	WI	36	SC	0	37
13	WI	36	SC	0	37
13	WI	36	SC	2	37
14	WI	36	SC	0	37
14	WI	36	SC	1	37
14	WI	36	SC	0	37
14	WI	36	SC	2	37
14	WI	36	SC	2	37
15	WI	36	SC	0	37
16	WI	36	SC	1	37
16	WI	36	SC	1	37
16	WI	36	SC	0	37
16	WI	36	SC	2	37
16	WI	36	SC	0	37
17	WI	36	SC	0	37
17	WI	36	SC	1	37
19	WI	36	SC	0	37
19	WI	36	SC	0	37
1	FL	37	WI	0	56
1	FL	37	WI	0	56
2	FL	37	WI	0	56
2	FL	37	WI	0	56
3	FL	37	WI	0	56
3	FL	37	WI	1	56
3	FL	37	WI	2	56
4	FL	37	WI	0	56
4	FL	37	WI	0	56
5	FL	37	WI	0	56
5	FL	37	WI	0	56
6	FL	37	WI	0	56
6	FL	37	WI	0	56
6	FL	37	WI	0	56
7	FL	37	WI	0	56
7	FL	37	WI	0	56
8	FL	37	WI	0	56
8	FL	37	WI	0	56
8	FL	37	WI	0	56
9	FL	37	WI	0	56
9	FL	37	WI	0	56
11	FL	37	WI	0	56
11	FL	37	WI	0	56
11	FL	37	WI	0	56
12	FL	37	WI	0	56
12	FL	37	WI	0	56
13	FL	37	WI	0	56
13	FL	37	WI	0	56
13	FL	37	WI	5	56
14	FL	37	WI	0	56
14	FL	37	WI	0	56
15	FL	37	WI	0	56
15	FL	37	WI	0	56
15	FL	37	WI	0	56
16	FL	37	WI	0	56
16	FL	37	WI	1	56
17	FL	37	WI	2	56
17	FL	37	WI	2	56
17	FL	37	WI	1	56
18	FL	37	WI	0	56
18	FL	37	WI	3	56
19	FL	37	WI	1	56
19	FL	37	WI	1	56
19	FL	37	WI	0	56
2	RI	38	SC	0	42
2	RI	38	SC	0	42
4	RI	38	SC	0	42
4	RI	38	SC	0	42
6	RI	38	SC	0	42
6	RI	38	SC	0	42
7	RI	38	SC	0	42
7	RI	38	SC	0	42
8	RI	38	SC	0	42
8	RI	38	SC	0	42
9	RI	38	SC	0	42
9	RI	38	SC	0	42
10	RI	38	SC	0	42
10	RI	38	SC	1	42
12	RI	38	SC	0	42
12	RI	38	SC	0	42
13	RI	38	SC	0	42
13	RI	38	SC	0	42
14	RI	38	SC	0	42
14	RI	38	SC	0	42
15	RI	38	SC	0	42
15	RI	38	SC	0	42
16	RI	38	SC	0	42
16	RI	38	SC	0	42
17	RI	38	SC	0	42
17	RI	38	SC	0	42
19	RI	38	SC	1	42
19	RI	38	SC	0	42
1	TN	39	WI	0	62
1	TN	39	WI	0	62
2	TN	39	WI	0	62
2	TN	39	WI	0	62
3	TN	39	WI	0	62
3	TN	39	WI	0	62
4	TN	39	WI	0	62
4	TN	39	WI	0	62
4	TN	39	WI	0	62
5	TN	39	WI	0	62
5	TN	39	WI	0	62
6	TN	39	WI	0	62
6	TN	39	WI	0	62
7	TN	39	WI	0	62
7	TN	39	WI	0	62
7	TN	39	WI	0	62
8	TN	39	WI	0	62
8	TN	39	WI	0	62
9	TN	39	WI	0	62
9	TN	39	WI	0	62
10	TN	39	WI	1	62
10	TN	39	WI	0	62
11	TN	39	WI	0	62
11	TN	39	WI	0	62
12	TN	39	WI	0	62
12	TN	39	WI	0	62
13	TN	39	WI	2	62
13	TN	39	WI	4	62
13	TN	39	WI	2	62
14	TN	39	WI	1	62
14	TN	39	WI	1	62
16	TN	39	WI	0	62
16	TN	39	WI	2	62
16	TN	39	WI	3	62
17	TN	39	WI	8	62
17	TN	39	WI	8	62
18	TN	39	WI	7	62
18	TN	39	WI	5	62
18	TN	39	WI	13	62
1	WI	40	SC	0	45
1	WI	40	SC	0	45
3	WI	40	SC	1	45
3	WI	40	SC	0	45
3	WI	40	SC	0	45
3	WI	40	SC	0	45
3	WI	40	SC	0	45
4	WI	40	SC	0	45
4	WI	40	SC	0	45
5	WI	40	SC	0	45
5	WI	40	SC	0	45
6	WI	40	SC	0	45
6	WI	40	SC	0	45
6	WI	40	SC	0	45
6	WI	40	SC	1	45
6	WI	40	SC	0	45
8	WI	40	SC	1	45
8	WI	40	SC	1	45
8	WI	40	SC	0	45
8	WI	40	SC	1	45
8	WI	40	SC	3	45
9	WI	40	SC	0	45
9	WI	40	SC	0	45
10	WI	40	SC	1	45
10	WI	40	SC	1	45
11	WI	40	SC	1	45
11	WI	40	SC	0	45
11	WI	40	SC	2	45
11	WI	40	SC	0	45
11	WI	40	SC	0	45
11	WI	40	SC	0	45
13	WI	40	SC	0	45
13	WI	40	SC	0	45
14	WI	40	SC	0	45
14	WI	40	SC	0	45
14	WI	40	SC	0	45
14	WI	40	SC	3	45
14	WI	40	SC	0	45
15	WI	40	SC	5	45
16	WI	40	SC	0	45
16	WI	40	SC	0	45
16	WI	40	SC	0	45
16	WI	40	SC	0	45
16	WI	40	SC	1	45
17	WI	40	SC	1	45
17	WI	40	SC	0	45
19	WI	40	SC	0	45
19	WI	40	SC	0	45
1	FL	41	WI	0	53
1	FL	41	WI	0	53
2	FL	41	WI	0	53
2	FL	41	WI	0	53
3	FL	41	WI	0	53
3	FL	41	WI	0	53
3	FL	41	WI	0	53
4	FL	41	WI	0	53
4	FL	41	WI	0	53
5	FL	41	WI	0	53
5	FL	41	WI	0	53
6	FL	41	WI	0	53
6	FL	41	WI	0	53
6	FL	41	WI	0	53
7	FL	41	WI	0	53
7	FL	41	WI	0	53
8	FL	41	WI	0	53
8	FL	41	WI	0	53
8	FL	41	WI	0	53
9	FL	41	WI	1	53
9	FL	41	WI	2	53
11	FL	41	WI	0	53
11	FL	41	WI	0	53
11	FL	41	WI	0	53
12	FL	41	WI	0	53
12	FL	41	WI	0	53
13	FL	41	WI	0	53
13	FL	41	WI	0	53
13	FL	41	WI	0	53
14	FL	41	WI	0	53
14	FL	41	WI	1	53
15	FL	41	WI	0	53
15	FL	41	WI	0	53
15	FL	41	WI	0	53
16	FL	41	WI	0	53
16	FL	41	WI	0	53
17	FL	41	WI	2	53
17	FL	41	WI	1	53
17	FL	41	WI	1	53
18	FL	41	WI	1	53
18	FL	41	WI	0	53
19	FL	41	WI	1	53
19	FL	41	WI	0	53
19	FL	41	WI	0	53
2	RI	42	SC	0	47
2	RI	42	SC	0	47
4	RI	42	SC	0	47
4	RI	42	SC	0	47
6	RI	42	SC	0	47
6	RI	42	SC	0	47
7	RI	42	SC	0	47
7	RI	42	SC	0	47
8	RI	42	SC	0	47
8	RI	42	SC	0	47
9	RI	42	SC	0	47
9	RI	42	SC	0	47
10	RI	42	SC	0	47
10	RI	42	SC	0	47
12	RI	42	SC	0	47
12	RI	42	SC	0	47
13	RI	42	SC	0	47
13	RI	42	SC	0	47
14	RI	42	SC	0	47
14	RI	42	SC	0	47
15	RI	42	SC	0	47
15	RI	42	SC	0	47
16	RI	42	SC	0	47
16	RI	42	SC	0	47
17	RI	42	SC	0	47
17	RI	42	SC	0	47
19	RI	42	SC	0	47
19	RI	42	SC	0	47
1	TN	43	SC	0	51
1	TN	43	SC	0	51
2	TN	43	SC	0	51
2	TN	43	SC	0	51
3	TN	43	SC	0	51
3	TN	43	SC	0	51
4	TN	43	SC	0	51
4	TN	43	SC	0	51
4	TN	43	SC	0	51
5	TN	43	SC	0	51
5	TN	43	SC	0	51
6	TN	43	SC	0	51
6	TN	43	SC	0	51
7	TN	43	SC	0	51
7	TN	43	SC	0	51
7	TN	43	SC	0	51
8	TN	43	SC	0	51
8	TN	43	SC	0	51
9	TN	43	SC	1	51
9	TN	43	SC	0	51
10	TN	43	SC	0	51
10	TN	43	SC	0	51
11	TN	43	SC	0	51
11	TN	43	SC	0	51
12	TN	43	SC	0	51
12	TN	43	SC	0	51
13	TN	43	SC	0	51
13	TN	43	SC	0	51
13	TN	43	SC	1	51
14	TN	43	SC	5	51
14	TN	43	SC	1	51
16	TN	43	SC	0	51
16	TN	43	SC	0	51
16	TN	43	SC	0	51
17	TN	43	SC	0	51
17	TN	43	SC	1	51
18	TN	43	SC	0	51
18	TN	43	SC	0	51
18	TN	43	SC	1	51
1	WI	44	NC	0	48
1	WI	44	NC	3	48
3	WI	44	NC	0	48
3	WI	44	NC	0	48
3	WI	44	NC	0	48
3	WI	44	NC	0	48
3	WI	44	NC	0	48
4	WI	44	NC	0	48
4	WI	44	NC	0	48
5	WI	44	NC	0	48
5	WI	44	NC	0	48
6	WI	44	NC	0	48
6	WI	44	NC	0	48
6	WI	44	NC	0	48
6	WI	44	NC	0	48
6	WI	44	NC	0	48
8	WI	44	NC	0	48
8	WI	44	NC	0	48
8	WI	44	NC	0	48
8	WI	44	NC	3	48
8	WI	44	NC	0	48
9	WI	44	NC	0	48
9	WI	44	NC	0	48
10	WI	44	NC	0	48
10	WI	44	NC	0	48
11	WI	44	NC	0	48
11	WI	44	NC	0	48
11	WI	44	NC	1	48
11	WI	44	NC	0	48
11	WI	44	NC	0	48
11	WI	44	NC	1	48
13	WI	44	NC	0	48
13	WI	44	NC	2	48
14	WI	44	NC	0	48
14	WI	44	NC	0	48
14	WI	44	NC	0	48
14	WI	44	NC	2	48
14	WI	44	NC	3	48
15	WI	44	NC	0	48
16	WI	44	NC	1	48
16	WI	44	NC	1	48
16	WI	44	NC	0	48
16	WI	44	NC	4	48
16	WI	44	NC	1	48
17	WI	44	NC	0	48
17	WI	44	NC	1	48
19	WI	44	NC	0	48
19	WI	44	NC	0	48
1	FL	45	NC	0	44
1	FL	45	NC	0	44
2	FL	45	NC	0	44
2	FL	45	NC	0	44
3	FL	45	NC	0	44
3	FL	45	NC	0	44
3	FL	45	NC	0	44
4	FL	45	NC	0	44
4	FL	45	NC	0	44
5	FL	45	NC	0	44
5	FL	45	NC	0	44
6	FL	45	NC	0	44
6	FL	45	NC	0	44
6	FL	45	NC	0	44
7	FL	45	NC	0	44
7	FL	45	NC	0	44
8	FL	45	NC	0	44
8	FL	45	NC	0	44
8	FL	45	NC	1	44
9	FL	45	NC	0	44
9	FL	45	NC	0	44
11	FL	45	NC	0	44
11	FL	45	NC	0	44
11	FL	45	NC	0	44
12	FL	45	NC	0	44
12	FL	45	NC	0	44
13	FL	45	NC	0	44
13	FL	45	NC	0	44
13	FL	45	NC	0	44
14	FL	45	NC	0	44
14	FL	45	NC	0	44
15	FL	45	NC	0	44
15	FL	45	NC	0	44
15	FL	45	NC	0	44
16	FL	45	NC	0	44
16	FL	45	NC	0	44
17	FL	45	NC	0	44
17	FL	45	NC	0	44
17	FL	45	NC	0	44
18	FL	45	NC	0	44
18	FL	45	NC	0	44
19	FL	45	NC	0	44
19	FL	45	NC	0	44
19	FL	45	NC	0	44
2	RI	46	NC	0	46
2	RI	46	NC	0	46
4	RI	46	NC	0	46
4	RI	46	NC	0	46
6	RI	46	NC	0	46
6	RI	46	NC	1	46
7	RI	46	NC	1	46
7	RI	46	NC	1	46
8	RI	46	NC	0	46
8	RI	46	NC	0	46
9	RI	46	NC	0	46
9	RI	46	NC	0	46
10	RI	46	NC	0	46
10	RI	46	NC	0	46
12	RI	46	NC	0	46
12	RI	46	NC	0	46
13	RI	46	NC	0	46
13	RI	46	NC	0	46
14	RI	46	NC	0	46
14	RI	46	NC	0	46
15	RI	46	NC	0	46
15	RI	46	NC	0	46
16	RI	46	NC	0	46
16	RI	46	NC	0	46
17	RI	46	NC	0	46
17	RI	46	NC	0	46
19	RI	46	NC	0	46
19	RI	46	NC	0	46
1	TN	47	SC	1	51
1	TN	47	SC	0	51
2	TN	47	SC	0	51
2	TN	47	SC	0	51
3	TN	47	SC	0	51
3	TN	47	SC	0	51
4	TN	47	SC	0	51
4	TN	47	SC	0	51
4	TN	47	SC	0	51
5	TN	47	SC	0	51
5	TN	47	SC	0	51
6	TN	47	SC	0	51
6	TN	47	SC	0	51
7	TN	47	SC	1	51
7	TN	47	SC	0	51
7	TN	47	SC	1	51
8	TN	47	SC	0	51
8	TN	47	SC	0	51
9	TN	47	SC	0	51
9	TN	47	SC	0	51
10	TN	47	SC	0	51
10	TN	47	SC	0	51
11	TN	47	SC	0	51
11	TN	47	SC	0	51
12	TN	47	SC	0	51
12	TN	47	SC	0	51
13	TN	47	SC	1	51
13	TN	47	SC	2	51
13	TN	47	SC	1	51
14	TN	47	SC	1	51
14	TN	47	SC	0	51
16	TN	47	SC	1	51
16	TN	47	SC	0	51
16	TN	47	SC	2	51
17	TN	47	SC	1	51
17	TN	47	SC	1	51
18	TN	47	SC	0	51
18	TN	47	SC	0	51
18	TN	47	SC	1	51
1	WI	48	SC	0	44
1	WI	48	SC	0	44
3	WI	48	SC	0	44
3	WI	48	SC	0	44
3	WI	48	SC	0	44
3	WI	48	SC	0	44
3	WI	48	SC	0	44
4	WI	48	SC	0	44
4	WI	48	SC	0	44
5	WI	48	SC	0	44
5	WI	48	SC	0	44
6	WI	48	SC	0	44
6	WI	48	SC	0	44
6	WI	48	SC	0	44
6	WI	48	SC	0	44
6	WI	48	SC	0	44
8	WI	48	SC	0	44
8	WI	48	SC	0	44
8	WI	48	SC	0	44
8	WI	48	SC	0	44
8	WI	48	SC	0	44
9	WI	48	SC	0	44
9	WI	48	SC	0	44
10	WI	48	SC	0	44
10	WI	48	SC	1	44
11	WI	48	SC	0	44
11	WI	48	SC	0	44
11	WI	48	SC	0	44
11	WI	48	SC	0	44
11	WI	48	SC	0	44
11	WI	48	SC	0	44
13	WI	48	SC	0	44
13	WI	48	SC	4	44
14	WI	48	SC	0	44
14	WI	48	SC	0	44
14	WI	48	SC	0	44
14	WI	48	SC	0	44
14	WI	48	SC	0	44
15	WI	48	SC	0	44
16	WI	48	SC	1	44
16	WI	48	SC	0	44
16	WI	48	SC	0	44
16	WI	48	SC	0	44
16	WI	48	SC	1	44
17	WI	48	SC	0	44
17	WI	48	SC	1	44
19	WI	48	SC	0	44
19	WI	48	SC	0	44
1	FL	49	WI	0	56
1	FL	49	WI	0	56
2	FL	49	WI	0	56
2	FL	49	WI	0	56
3	FL	49	WI	0	56
3	FL	49	WI	0	56
3	FL	49	WI	0	56
4	FL	49	WI	0	56
4	FL	49	WI	0	56
5	FL	49	WI	0	56
5	FL	49	WI	0	56
6	FL	49	WI	0	56
6	FL	49	WI	0	56
6	FL	49	WI	0	56
7	FL	49	WI	0	56
7	FL	49	WI	0	56
8	FL	49	WI	0	56
8	FL	49	WI	0	56
8	FL	49	WI	1	56
9	FL	49	WI	0	56
9	FL	49	WI	0	56
11	FL	49	WI	0	56
11	FL	49	WI	0	56
11	FL	49	WI	0	56
12	FL	49	WI	0	56
12	FL	49	WI	0	56
13	FL	49	WI	0	56
13	FL	49	WI	0	56
13	FL	49	WI	0	56
14	FL	49	WI	0	56
14	FL	49	WI	4	56
15	FL	49	WI	0	56
15	FL	49	WI	0	56
15	FL	49	WI	0	56
16	FL	49	WI	0	56
16	FL	49	WI	2	56
17	FL	49	WI	1	56
17	FL	49	WI	1	56
17	FL	49	WI	5	56
18	FL	49	WI	6	56
18	FL	49	WI	0	56
19	FL	49	WI	8	56
19	FL	49	WI	8	56
19	FL	49	WI	0	56
2	RI	50	SC	0	45
2	RI	50	SC	0	45
4	RI	50	SC	0	45
4	RI	50	SC	0	45
6	RI	50	SC	0	45
6	RI	50	SC	0	45
7	RI	50	SC	0	45
7	RI	50	SC	0	45
8	RI	50	SC	0	45
8	RI	50	SC	0	45
9	RI	50	SC	0	45
9	RI	50	SC	0	45
10	RI	50	SC	0	45
10	RI	50	SC	0	45
12	RI	50	SC	0	45
12	RI	50	SC	0	45
13	RI	50	SC	0	45
13	RI	50	SC	0	45
14	RI	50	SC	0	45
14	RI	50	SC	0	45
15	RI	50	SC	0	45
15	RI	50	SC	0	45
16	RI	50	SC	0	45
16	RI	50	SC	0	45
17	RI	50	SC	0	45
17	RI	50	SC	0	45
19	RI	50	SC	0	45
19	RI	50	SC	0	45
1	TN	51	NC	0	50
1	TN	51	NC	0	50
2	TN	51	NC	0	50
2	TN	51	NC	0	50
3	TN	51	NC	0	50
3	TN	51	NC	0	50
4	TN	51	NC	0	50
4	TN	51	NC	0	50
4	TN	51	NC	0	50
5	TN	51	NC	0	50
5	TN	51	NC	0	50
6	TN	51	NC	0	50
6	TN	51	NC	0	50
7	TN	51	NC	0	50
7	TN	51	NC	0	50
7	TN	51	NC	0	50
8	TN	51	NC	0	50
8	TN	51	NC	0	50
9	TN	51	NC	0	50
9	TN	51	NC	0	50
10	TN	51	NC	0	50
10	TN	51	NC	0	50
11	TN	51	NC	0	50
11	TN	51	NC	0	50
12	TN	51	NC	0	50
12	TN	51	NC	0	50
13	TN	51	NC	2	50
13	TN	51	NC	0	50
13	TN	51	NC	1	50
14	TN	51	NC	0	50
14	TN	51	NC	0	50
16	TN	51	NC	0	50
16	TN	51	NC	0	50
16	TN	51	NC	0	50
17	TN	51	NC	0	50
17	TN	51	NC	0	50
18	TN	51	NC	0	50
18	TN	51	NC	0	50
18	TN	51	NC	3	50
1	WI	52	SC	0	42
1	WI	52	SC	0	42
3	WI	52	SC	0	42
3	WI	52	SC	0	42
3	WI	52	SC	0	42
3	WI	52	SC	0	42
3	WI	52	SC	0	42
4	WI	52	SC	0	42
4	WI	52	SC	0	42
5	WI	52	SC	0	42
5	WI	52	SC	0	42
6	WI	52	SC	0	42
6	WI	52	SC	0	42
6	WI	52	SC	0	42
6	WI	52	SC	0	42
6	WI	52	SC	0	42
8	WI	52	SC	0	42
8	WI	52	SC	0	42
8	WI	52	SC	1	42
8	WI	52	SC	0	42
8	WI	52	SC	0	42
9	WI	52	SC	0	42
9	WI	52	SC	0	42
10	WI	52	SC	0	42
10	WI	52	SC	3	42
11	WI	52	SC	0	42
11	WI	52	SC	0	42
11	WI	52	SC	0	42
11	WI	52	SC	0	42
11	WI	52	SC	0	42
11	WI	52	SC	0	42
13	WI	52	SC	0	42
13	WI	52	SC	3	42
14	WI	52	SC	0	42
14	WI	52	SC	0	42
14	WI	52	SC	0	42
14	WI	52	SC	0	42
14	WI	52	SC	1	42
15	WI	52	SC	0	42
16	WI	52	SC	0	42
16	WI	52	SC	0	42
16	WI	52	SC	0	42
16	WI	52	SC	0	42
16	WI	52	SC	0	42
17	WI	52	SC	0	42
17	WI	52	SC	0	42
19	WI	52	SC	0	42
19	WI	52	SC	0	42
1	FL	53	WI	0	49
1	FL	53	WI	0	49
2	FL	53	WI	0	49
2	FL	53	WI	0	49
3	FL	53	WI	0	49
3	FL	53	WI	0	49
3	FL	53	WI	0	49
4	FL	53	WI	0	49
4	FL	53	WI	0	49
5	FL	53	WI	0	49
5	FL	53	WI	0	49
6	FL	53	WI	0	49
6	FL	53	WI	0	49
6	FL	53	WI	0	49
7	FL	53	WI	0	49
7	FL	53	WI	0	49
8	FL	53	WI	0	49
8	FL	53	WI	0	49
8	FL	53	WI	1	49
9	FL	53	WI	0	49
9	FL	53	WI	0	49
11	FL	53	WI	0	49
11	FL	53	WI	0	49
11	FL	53	WI	0	49
12	FL	53	WI	0	49
12	FL	53	WI	0	49
13	FL	53	WI	0	49
13	FL	53	WI	1	49
13	FL	53	WI	2	49
14	FL	53	WI	0	49
14	FL	53	WI	0	49
15	FL	53	WI	0	49
15	FL	53	WI	0	49
15	FL	53	WI	0	49
16	FL	53	WI	0	49
16	FL	53	WI	0	49
17	FL	53	WI	0	49
17	FL	53	WI	0	49
17	FL	53	WI	0	49
18	FL	53	WI	0	49
18	FL	53	WI	0	49
19	FL	53	WI	0	49
19	FL	53	WI	0	49
19	FL	53	WI	0	49
2	RI	54	WI	0	48
2	RI	54	WI	0	48
4	RI	54	WI	0	48
4	RI	54	WI	0	48
6	RI	54	WI	0	48
6	RI	54	WI	1	48
7	RI	54	WI	1	48
7	RI	54	WI	0	48
8	RI	54	WI	0	48
8	RI	54	WI	0	48
9	RI	54	WI	0	48
9	RI	54	WI	0	48
10	RI	54	WI	3	48
10	RI	54	WI	3	48
12	RI	54	WI	1	48
12	RI	54	WI	1	48
13	RI	54	WI	1	48
13	RI	54	WI	0	48
14	RI	54	WI	0	48
[truncated: 641 more rows]
