# Supplementary material for: Different Populations of Blacklegged Tick Nymphs Exhibit Differences in Questing Behavior That Have Implications for Human Lyme Disease Risk
Source: PLoS One. 2015 May 21;10(5):e0127450. doi: 10.1371/journal.pone.0127450 (PMC4440738; doi:10.1371/journal.pone.0127450)
Supplement: S4 Data — (CSV) [file pone.0127450.s004.csv]

site	arena	nn_origin	nn_released	nn_recovered
FL	1	SC	53	43
FL	5	SC	50	34
FL	9	SC	54	49
FL	13	NC	50	22
FL	17	NC	48	0
FL	21	SC	38	6
FL	29	SC	49	1
FL	33	SC	38	10
FL	37	WI	56	43
FL	41	WI	53	9
FL	45	NC	44	0
FL	49	WI	56	38
FL	53	WI	49	19
FL	61	WI	53	14
FL	65	SC	52	21
FL	69	SC	38	17
RI	2	NC	48	7
RI	6	NC	49	12
RI	10	SC	57	8
RI	14	SC	50	4
RI	18	WI	46	17
RI	22	WI	50	14
RI	26	SC	50	2
RI	30	SC	56	18
RI	34	SC	50	16
RI	38	SC	42	10
RI	42	SC	47	8
RI	46	NC	46	16
RI	50	SC	45	5
RI	54	WI	48	27
RI	66	WI	54	6
RI	70	WI	45	15
TN	3	SC	48	34
TN	7	NC	55	6
TN	11	SC	59	36
TN	15	WI	56	32
TN	19	SC	39	19
TN	23	SC	50	17
TN	27	NC	49	39
TN	31	WI	54	28
TN	39	WI	62	39
TN	43	SC	51	40
TN	47	SC	51	38
TN	51	NC	50	25
TN	55	WI	54	21
TN	63	SC	46	31
TN	67	SC	41	3
TN	71	WI	54	41
WI	4	WI	50	13
WI	8	WI	51	37
WI	12	SC	43	10
WI	16	NC	39	10
WI	20	SC	44	14
WI	24	SC	48	32
WI	28	WI	59	35
WI	36	SC	37	8
WI	40	SC	45	21
WI	44	NC	48	15
WI	48	SC	44	5
WI	52	SC	42	2
WI	56	NC	49	10
WI	64	WI	56	24
WI	68	SC	48	21
WI	72	WI	55	28
WI	73	SC	55	4
WI	74	SC	54	7
