# Supplementary material for: Different Populations of Blacklegged Tick Nymphs Exhibit Differences in Questing Behavior That Have Implications for Human Lyme Disease Risk
Source: PLoS One. 2015 May 21;10(5):e0127450. doi: 10.1371/journal.pone.0127450 (PMC4440738; doi:10.1371/journal.pone.0127450)
Supplement: S5 Data — (CSV) [file pone.0127450.s005.csv]

Year	date/time of sample	site	Temp 0cm	Temp 10cm	RH 0cm	RH 10cm
2012	5/1/2012 0:04	RI	9.607	9.705	85.872	73.212
2012	5/1/2012 1:04	RI	9.607	9.203	87.594	76.711
2012	5/1/2012 2:04	RI	9.607	9.705	87.594	77.866
2012	5/1/2012 3:04	RI	9.607	9.705	88.736	78.442
2012	5/1/2012 4:04	RI	9.607	9.203	94.923	85.806
2012	5/1/2012 5:04	RI	9.607	9.705	93.251	80.732
2012	5/1/2012 6:04	RI	10.108	10.207	93.251	79.017
2012	5/1/2012 7:04	RI	10.108	9.705	101.495	97.754
2012	5/1/2012 8:04	RI	10.108	9.705	103.645	101.421
2012	5/1/2012 9:04	RI	10.108	9.705	104.179	102.972
2012	5/1/2012 10:04	RI	9.607	9.203	104.712	102.972
2012	5/1/2012 11:04	RI	9.607	9.705	104.179	103.486
2012	5/1/2012 12:04	RI	10.108	10.207	105.243	103.999
2012	5/1/2012 13:04	RI	10.609	10.709	104.179	103.999
2012	5/1/2012 14:04	RI	11.111	11.211	104.179	103.486
2012	5/1/2012 15:04	RI	11.612	11.713	105.243	103.486
2012	5/1/2012 16:04	RI	11.612	11.211	105.774	104.511
2012	5/1/2012 17:04	RI	11.111	11.211	104.179	103.999
2012	5/1/2012 18:04	RI	10.609	10.207	105.243	105.021
2012	5/1/2012 19:04	RI	10.108	9.705	105.243	105.021
2012	5/1/2012 20:04	RI	9.607	9.203	104.712	105.021
2012	5/1/2012 21:04	RI	9.105	8.701	105.243	105.021
2012	5/1/2012 22:04	RI	9.105	8.701	105.243	106.038
2012	5/1/2012 23:04	RI	8.604	8.199	105.243	105.531
2012	5/2/2012 0:04	RI	8.604	8.199	105.774	105.531
2012	5/2/2012 1:04	RI	8.102	7.697	105.774	105.531
2012	5/2/2012 2:04	RI	8.102	7.697	105.774	106.038
2012	5/2/2012 3:04	RI	8.102	8.199	105.774	105.531
2012	5/2/2012 4:04	RI	8.102	8.199	105.774	105.021
2012	5/2/2012 5:04	RI	8.604	8.199	105.243	105.021
2012	5/2/2012 6:04	RI	8.604	8.701	105.774	104.511
2012	5/2/2012 7:04	RI	9.607	9.705	106.303	99.334
2012	5/2/2012 8:04	RI	10.609	10.709	105.774	95.096
2012	5/2/2012 9:04	RI	11.612	12.215	105.774	88.578
2012	5/2/2012 10:04	RI	12.113	12.716	104.712	87.473
2012	5/2/2012 11:04	RI	12.614	14.221	105.243	83.001
2012	5/2/2012 12:04	RI	14.619	17.729	103.109	68.472
2012	5/2/2012 13:04	RI	17.624	20.734	102.573	57.495
2012	5/2/2012 14:04	RI	15.12	16.727	100.413	69.665
2012	5/2/2012 15:04	RI	15.12	16.226	100.413	70.853
2012	5/2/2012 16:04	RI	13.617	14.722	99.325	78.442
2012	5/2/2012 17:04	RI	13.116	13.719	98.779	81.301
2012	5/2/2012 18:04	RI	12.113	12.215	100.955	88.027
2012	5/2/2012 19:04	RI	11.612	11.713	102.573	92.945
2012	5/2/2012 20:04	RI	11.111	11.211	103.109	92.403
2012	5/2/2012 21:04	RI	10.609	10.709	102.573	93.484
2012	5/2/2012 22:04	RI	10.108	10.207	103.645	95.63
2012	5/2/2012 23:04	RI	10.108	9.705	103.109	96.163
2012	5/3/2012 0:04	RI	10.108	9.705	104.179	98.809
2012	5/3/2012 1:04	RI	10.108	9.705	104.179	99.857
2012	5/3/2012 2:04	RI	10.108	9.705	103.645	98.282
2012	5/3/2012 3:04	RI	9.607	9.705	104.712	101.421
2012	5/3/2012 4:04	RI	9.607	9.203	104.712	102.972
2012	5/3/2012 5:04	RI	9.607	9.203	105.774	103.486
2012	5/3/2012 6:04	RI	9.607	9.203	105.774	102.972
2012	5/3/2012 7:04	RI	10.108	9.705	105.774	103.486
2012	5/3/2012 8:04	RI	10.609	10.709	105.774	103.999
2012	5/3/2012 9:04	RI	10.609	10.709	105.774	103.999
2012	5/3/2012 10:04	RI	11.111	11.211	105.774	104.511
2012	5/3/2012 11:04	RI	11.612	11.211	106.303	104.511
2012	5/3/2012 12:04	RI	12.113	11.211	105.774	102.972
2012	5/3/2012 13:04	RI	12.113	12.716	105.243	103.486
2012	5/3/2012 14:04	RI	11.612	11.713	105.774	103.486
2012	5/3/2012 15:04	RI	11.612	11.713	105.774	102.972
2012	5/3/2012 16:04	RI	12.113	12.215	106.303	102.972
2012	5/3/2012 17:04	RI	11.111	11.211	105.774	102.456
2012	5/3/2012 18:04	RI	11.111	10.207	105.243	102.456
2012	5/3/2012 19:04	RI	10.108	9.705	106.303	103.999
2012	5/3/2012 20:04	RI	10.108	9.705	106.303	103.486
2012	5/3/2012 21:04	RI	10.108	9.705	105.774	102.972
2012	5/3/2012 22:04	RI	10.108	9.705	105.774	103.999
2012	5/3/2012 23:04	RI	10.108	9.705	106.83	102.972
2012	5/4/2012 0:04	RI	10.108	9.705	106.83	105.021
2012	5/4/2012 1:04	RI	10.108	9.705	106.303	103.999
2012	5/4/2012 2:04	RI	10.108	9.705	106.303	103.486
2012	5/4/2012 3:04	RI	10.108	10.207	106.303	103.999
2012	5/4/2012 4:04	RI	10.108	10.207	106.303	103.999
2012	5/4/2012 5:04	RI	10.108	10.207	106.303	105.021
2012	5/4/2012 6:04	RI	10.609	10.709	106.303	104.511
2012	5/4/2012 7:04	RI	11.111	11.211	105.774	103.999
2012	5/4/2012 8:04	RI	11.612	12.215	104.712	102.972
2012	5/4/2012 9:04	RI	12.113	13.218	105.774	103.486
2012	5/4/2012 10:04	RI	12.614	13.218	105.774	103.486
2012	5/4/2012 11:04	RI	13.116	13.719	106.303	102.972
2012	5/4/2012 12:04	RI	14.619	16.226	104.712	103.999
2012	5/4/2012 13:04	RI	14.118	14.722	105.774	102.972
2012	5/4/2012 14:04	RI	13.617	13.719	105.774	103.486
2012	5/4/2012 15:04	RI	14.619	15.223	104.712	102.972
2012	5/4/2012 16:04	RI	14.619	15.725	105.243	102.972
2012	5/4/2012 17:04	RI	14.118	15.223	104.712	104.511
2012	5/4/2012 18:04	RI	13.617	14.221	105.774	103.486
2012	5/4/2012 19:04	RI	12.614	12.215	105.774	103.999
2012	5/4/2012 20:04	RI	12.113	11.713	106.303	104.511
2012	5/4/2012 21:04	RI	11.612	11.211	106.303	104.511
2012	5/4/2012 22:04	RI	11.612	11.211	106.303	104.511
2012	5/4/2012 23:04	RI	11.111	11.211	106.303	103.999
2012	5/5/2012 0:04	RI	11.111	11.211	105.774	104.511
2012	5/5/2012 1:04	RI	11.111	10.709	106.83	104.511
2012	5/5/2012 2:04	RI	11.111	10.709	106.303	105.531
2012	5/5/2012 3:04	RI	11.111	10.709	106.83	105.531
2012	5/5/2012 4:04	RI	11.111	10.709	108.406	105.021
2012	5/5/2012 5:04	RI	11.111	10.709	106.303	105.021
2012	5/5/2012 6:04	RI	11.111	11.211	106.83	104.511
2012	5/5/2012 7:04	RI	11.111	11.713	106.83	105.021
2012	5/5/2012 8:04	RI	11.612	11.713	106.303	105.531
2012	5/5/2012 9:04	RI	12.113	12.215	106.303	104.511
2012	5/5/2012 10:04	RI	13.617	13.719	105.774	103.999
2012	5/5/2012 11:04	RI	14.118	14.221	105.243	103.999
2012	5/5/2012 12:04	RI	13.617	14.221	104.712	104.511
2012	5/5/2012 13:04	RI	14.118	14.722	106.303	103.999
2012	5/5/2012 14:04	RI	14.118	14.722	105.774	101.939
2012	5/5/2012 15:04	RI	14.118	15.223	104.712	101.939
2012	5/5/2012 16:04	RI	14.118	14.722	104.712	102.972
2012	5/5/2012 17:04	RI	13.116	13.719	105.774	102.456
2012	5/5/2012 18:04	RI	13.116	13.218	106.303	101.939
2012	5/5/2012 19:04	RI	12.113	12.215	105.774	101.939
2012	5/5/2012 20:04	RI	11.612	11.211	107.357	102.456
2012	5/5/2012 21:04	RI	11.612	11.211	106.83	104.511
2012	5/5/2012 22:04	RI	10.609	10.207	106.303	104.511
2012	5/5/2012 23:04	RI	10.108	9.705	106.83	105.021
2012	5/6/2012 0:04	RI	10.108	10.207	108.406	104.511
2012	5/6/2012 1:04	RI	10.609	10.709	106.303	103.999
2012	5/6/2012 2:04	RI	10.609	10.207	107.357	105.021
2012	5/6/2012 3:04	RI	10.108	10.207	107.357	105.531
2012	5/6/2012 4:04	RI	10.108	9.705	106.83	104.511
2012	5/6/2012 5:04	RI	9.105	8.701	106.83	105.021
2012	5/6/2012 6:04	RI	10.108	10.207	106.303	103.999
2012	5/6/2012 7:04	RI	10.609	11.211	107.357	98.282
2012	5/6/2012 8:04	RI	11.612	14.221	106.303	89.678
2012	5/6/2012 9:04	RI	14.118	18.23	105.774	75.55
2012	5/6/2012 10:04	RI	15.12	22.235	105.243	56.873
2012	5/6/2012 11:04	RI	18.124	19.232	104.179	56.249
2012	5/6/2012 12:04	RI	16.622	20.734	103.109	62.427
2012	5/6/2012 13:04	RI	19.626	20.233	92.691	59.355
2012	5/6/2012 14:04	RI	19.126	23.236	90.439	49.299
2012	5/6/2012 15:04	RI	19.626	28.235	88.165	41.533
2012	5/6/2012 16:04	RI	18.124	18.23	84.138	59.972
2012	5/6/2012 17:04	RI	16.121	18.731	87.594	57.495
2012	5/6/2012 18:04	RI	14.619	14.722	91.567	72.035
2012	5/6/2012 19:04	RI	13.116	12.716	94.923	83.001
2012	5/6/2012 20:04	RI	11.612	10.207	97.684	92.945
2012	5/6/2012 21:04	RI	10.108	8.701	99.325	98.282
2012	5/6/2012 22:04	RI	10.609	9.705	100.955	97.754
2012	5/6/2012 23:04	RI	9.607	8.701	100.955	100.901
2012	5/7/2012 0:04	RI	9.105	7.697	101.495	102.456
2012	5/7/2012 1:04	RI	8.604	7.195	103.645	102.972
2012	5/7/2012 2:04	RI	9.105	8.199	103.109	102.456
2012	5/7/2012 3:04	RI	9.607	8.701	103.109	102.456
2012	5/7/2012 4:04	RI	9.105	8.199	103.645	102.456
2012	5/7/2012 5:04	RI	9.607	9.203	103.645	102.456
2012	5/7/2012 6:04	RI	9.607	9.705	103.645	100.901
2012	5/7/2012 7:04	RI	11.612	13.719	103.645	80.162
2012	5/7/2012 8:04	RI	13.116	16.727	96.584	63.647
2012	5/7/2012 9:04	RI	16.121	24.236	88.165	42.187
2012	5/7/2012 10:04	RI	19.126	26.236	75.294	40.877
2012	5/7/2012 11:04	RI	30.127	26.736	43.057	37.577
2012	5/7/2012 12:04	RI	23.629	24.236	49.643	42.187
2012	5/7/2012 13:04	RI	23.629	25.736	48.99	37.577
2012	5/7/2012 14:04	RI	32.125	26.736	28.809	34.914
2012	5/7/2012 15:04	RI	28.628	30.733	42.392	32.229
2012	5/7/2012 16:04	RI	21.127	21.735	52.887	39.561
2012	5/7/2012 17:04	RI	17.624	17.228	59.279	44.792
2012	5/7/2012 18:04	RI	14.118	14.722	63.052	55.624
2012	5/7/2012 19:04	RI	12.614	11.713	73.491	72.624
2012	5/7/2012 20:04	RI	11.612	10.207	89.305	87.473
2012	5/7/2012 21:04	RI	10.609	9.203	92.691	90.772
2012	5/7/2012 22:04	RI	10.609	10.207	96.031	91.861
2012	5/7/2012 23:04	RI	10.609	10.207	98.232	93.484
2012	5/8/2012 0:04	RI	11.111	10.709	98.232	94.56
2012	5/8/2012 1:04	RI	11.111	10.709	98.232	93.484
2012	5/8/2012 2:04	RI	11.111	10.709	99.325	97.225
2012	5/8/2012 3:04	RI	10.609	10.207	102.573	100.38
2012	5/8/2012 4:04	RI	10.609	10.207	104.179	101.421
2012	5/8/2012 5:04	RI	10.609	10.207	104.179	102.456
2012	5/8/2012 6:04	RI	11.111	11.211	104.179	102.456
2012	5/8/2012 7:04	RI	11.612	12.215	103.645	98.809
2012	5/8/2012 8:04	RI	12.113	13.719	102.573	89.678
2012	5/8/2012 9:04	RI	12.614	14.221	99.87	84.688
2012	5/8/2012 10:04	RI	13.617	15.223	91.567	76.131
2012	5/8/2012 11:04	RI	14.619	15.725	78.866	65.466
2012	5/8/2012 12:04	RI	14.619	15.725	76.49	66.07
2012	5/8/2012 13:04	RI	15.62	17.228	71.068	61.202
2012	5/8/2012 14:04	RI	17.624	17.228	68.011	62.427
2012	5/8/2012 15:04	RI	15.12	15.725	76.49	71.445
2012	5/8/2012 16:04	RI	14.619	15.223	82.392	76.131
2012	5/8/2012 17:04	RI	14.118	14.722	85.872	81.869
2012	5/8/2012 18:04	RI	13.116	12.716	96.584	96.695
2012	5/8/2012 19:04	RI	12.113	12.716	101.495	100.901
2012	5/8/2012 20:04	RI	12.614	12.716	103.109	100.901
2012	5/8/2012 21:04	RI	12.614	13.218	103.109	98.809
2012	5/8/2012 22:04	RI	12.614	13.218	103.645	101.421
2012	5/8/2012 23:04	RI	12.614	13.218	103.645	102.456
2012	5/9/2012 0:04	RI	12.614	13.218	104.179	102.972
2012	5/9/2012 1:04	RI	13.116	13.218	104.712	102.972
2012	5/9/2012 2:04	RI	13.116	13.218	104.179	102.456
2012	5/9/2012 3:04	RI	13.116	13.719	104.712	102.456
2012	5/9/2012 4:04	RI	13.116	13.719	104.712	102.972
2012	5/9/2012 5:04	RI	13.617	14.221	105.243	102.456
2012	5/9/2012 6:04	RI	14.118	14.722	105.243	103.486
2012	5/9/2012 7:04	RI	14.619	15.223	105.243	102.972
2012	5/9/2012 8:04	RI	14.619	14.722	104.712	102.972
2012	5/9/2012 9:04	RI	14.118	14.722	104.712	103.486
2012	5/9/2012 10:04	RI	14.619	15.223	105.243	103.999
2012	5/9/2012 11:04	RI	14.619	15.223	104.712	103.486
2012	5/9/2012 12:04	RI	15.12	15.223	105.774	103.486
2012	5/9/2012 13:04	RI	15.12	15.223	104.712	102.972
2012	5/9/2012 14:04	RI	15.12	15.725	105.243	103.486
2012	5/9/2012 15:04	RI	15.62	16.226	105.243	103.486
2012	5/9/2012 16:04	RI	15.12	15.725	105.774	103.999
2012	5/9/2012 17:04	RI	14.619	15.223	105.243	103.999
2012	5/9/2012 18:04	RI	14.619	15.223	105.243	103.999
2012	5/9/2012 19:04	RI	14.619	14.722	105.243	103.999
2012	5/9/2012 20:04	RI	14.118	14.722	105.243	104.511
2012	5/9/2012 21:04	RI	14.118	14.221	105.774	103.999
2012	5/9/2012 22:04	RI	14.118	14.221	105.774	103.999
2012	5/9/2012 23:04	RI	13.617	14.221	105.774	104.511
2012	5/10/2012 0:04	RI	13.617	14.221	106.303	103.999
2012	5/10/2012 1:04	RI	13.617	13.719	106.303	105.021
2012	5/10/2012 2:04	RI	13.617	13.719	106.303	105.021
2012	5/10/2012 3:04	RI	13.617	13.719	106.303	105.021
2012	5/10/2012 4:04	RI	13.617	13.719	106.303	105.021
2012	5/10/2012 5:04	RI	12.614	12.716	105.774	104.511
2012	5/10/2012 6:04	RI	12.614	12.215	106.83	106.038
2012	5/10/2012 7:04	RI	12.113	12.215	105.774	105.021
2012	5/10/2012 8:04	RI	12.614	12.716	106.303	103.486
2012	5/10/2012 9:04	RI	13.617	14.221	106.303	106.038
2012	5/10/2012 10:04	RI	15.62	17.228	106.303	103.486
2012	5/10/2012 11:04	RI	17.624	18.23	104.712	100.38
2012	5/10/2012 12:04	RI	16.121	17.228	104.712	81.869
2012	5/10/2012 13:04	RI	20.127	23.736	78.866	56.249
2012	5/10/2012 14:04	RI	18.625	19.232	74.093	60.588
2012	5/10/2012 15:04	RI	17.624	18.23	78.274	70.26
2012	5/10/2012 16:04	RI	17.123	18.731	78.866	64.255
2012	5/10/2012 17:04	RI	16.121	17.228	80.635	63.647
2012	5/10/2012 18:04	RI	14.118	14.221	82.392	73.212
2012	5/10/2012 19:04	RI	12.614	12.215	85.872	79.017
2012	5/10/2012 20:04	RI	11.111	11.211	89.305	83.001
2012	5/10/2012 21:04	RI	10.609	10.709	86.447	77.866
2012	5/10/2012 22:04	RI	10.108	9.203	89.872	84.688
2012	5/10/2012 23:04	RI	9.105	8.199	93.81	92.403
2012	5/11/2012 0:04	RI	9.105	8.199	93.251	89.678
2012	5/11/2012 1:04	RI	8.604	7.697	93.81	89.129
2012	5/11/2012 2:04	RI	8.604	7.697	94.923	90.772
2012	5/11/2012 3:04	RI	8.102	7.195	97.684	95.096
2012	5/11/2012 4:04	RI	8.102	7.195	97.135	93.484
2012	5/11/2012 5:04	RI	7.601	6.692	98.232	96.695
2012	5/11/2012 6:04	RI	8.604	8.701	97.684	91.317
2012	5/11/2012 7:04	RI	10.108	11.211	88.736	76.711
2012	5/11/2012 8:04	RI	12.113	14.221	79.457	59.972
2012	5/11/2012 9:04	RI	16.121	19.732	63.676	43.492
2012	5/11/2012 10:04	RI	17.123	21.234	56.099	36.914
2012	5/11/2012 11:04	RI	23.629	23.236	41.725	30.879
2012	5/11/2012 12:04	RI	17.123	17.729	51.593	42.187
2012	5/11/2012 13:04	RI	15.12	16.727	68.011	55.624
2012	5/11/2012 14:04	RI	15.62	17.729	71.068	54.37
2012	5/11/2012 15:04	RI	19.626	21.234	50.944	35.582
2012	5/11/2012 16:04	RI	16.622	17.228	66.779	52.478
2012	5/11/2012 17:04	RI	16.121	17.228	57.375	44.792
2012	5/11/2012 18:04	RI	15.62	17.228	60.542	40.22
2012	5/11/2012 19:04	RI	13.116	12.716	82.975	77.866
2012	5/11/2012 20:04	RI	11.612	10.709	90.439	88.578
2012	5/11/2012 21:04	RI	10.108	8.701	95.478	95.63
2012	5/11/2012 22:04	RI	9.105	7.697	98.779	98.809
2012	5/11/2012 23:04	RI	9.105	8.199	97.684	96.163
2012	5/12/2012 0:04	RI	9.105	8.199	98.232	91.861
2012	5/12/2012 1:04	RI	9.105	9.203	93.251	78.442
2012	5/12/2012 2:04	RI	8.604	8.199	93.251	84.127
2012	5/12/2012 3:04	RI	8.102	6.692	96.584	89.129
2012	5/12/2012 4:04	RI	6.597	5.185	94.923	95.63
2012	5/12/2012 5:04	RI	6.597	4.683	99.325	98.809
2012	5/12/2012 6:04	RI	7.601	7.195	99.87	96.163
2012	5/12/2012 7:04	RI	11.111	13.719	93.81	73.212
2012	5/12/2012 8:04	RI	14.118	18.23	78.274	44.143
2012	5/12/2012 9:04	RI	19.126	24.236	45.046	24.736
2012	5/12/2012 10:04	RI	20.627	25.736	37.696	21.971
2012	5/12/2012 11:04	RI	32.624	30.733	22.529	17.783
2012	5/12/2012 12:04	RI	25.129	27.236	33.622	21.971
2012	5/12/2012 13:04	RI	24.629	26.236	36.343	27.479
2012	5/12/2012 14:04	RI	33.622	28.735	21.824	24.046
2012	5/12/2012 15:04	RI	27.129	33.727	32.938	21.276
2012	5/12/2012 16:04	RI	23.129	24.236	39.716	32.902
2012	5/12/2012 17:04	RI	21.127	23.236	45.046	33.574
2012	5/12/2012 18:04	RI	19.126	21.234	50.944	40.22
2012	5/12/2012 19:04	RI	17.123	18.23	66.779	53.74
2012	5/12/2012 20:04	RI	15.62	16.226	80.047	72.624
2012	5/12/2012 21:04	RI	14.619	14.722	87.594	79.59
2012	5/12/2012 22:04	RI	14.118	14.221	91.004	84.127
2012	5/12/2012 23:04	RI	13.617	13.719	92.691	83.564
2012	5/13/2012 0:04	RI	13.116	13.218	94.367	89.129
2012	5/13/2012 1:04	RI	12.614	12.716	95.478	89.129
2012	5/13/2012 2:04	RI	12.614	12.716	96.584	89.129
2012	5/13/2012 3:04	RI	12.113	12.215	97.684	89.129
2012	5/13/2012 4:04	RI	11.612	11.211	98.232	92.945
2012	5/13/2012 5:04	RI	11.612	11.211	98.232	93.484
2012	5/13/2012 6:04	RI	12.614	13.218	97.684	90.772
2012	5/13/2012 7:04	RI	14.619	16.727	96.584	81.869
2012	5/13/2012 8:04	RI	16.622	19.732	90.439	69.665
2012	5/13/2012 9:04	RI	19.126	22.235	74.093	58.736
2012	5/13/2012 10:04	RI	20.627	23.736	71.676	51.845
2012	5/13/2012 11:04	RI	22.628	25.236	63.052	51.21
2012	5/13/2012 12:04	RI	24.629	27.736	61.171	42.84
2012	5/13/2012 13:04	RI	25.629	27.736	50.294	40.22
2012	5/13/2012 14:04	RI	32.125	29.734	36.343	33.574
2012	5/13/2012 15:04	RI	27.628	33.727	41.057	28.843
2012	5/13/2012 16:04	RI	23.629	24.736	50.294	42.84
2012	5/13/2012 17:04	RI	20.627	21.735	63.676	55.624
2012	5/13/2012 18:04	RI	18.124	18.731	74.093	67.274
2012	5/13/2012 19:04	RI	16.121	16.226	84.717	79.59
2012	5/13/2012 20:04	RI	15.12	15.223	91.567	89.129
2012	5/13/2012 21:04	RI	14.619	14.722	94.923	91.861
2012	5/13/2012 22:04	RI	14.118	14.221	96.584	94.56
2012	5/13/2012 23:04	RI	13.617	13.719	98.232	96.695
2012	5/14/2012 0:04	RI	13.617	13.719	98.779	96.695
2012	5/14/2012 1:04	RI	13.617	13.218	99.87	96.695
2012	5/14/2012 2:04	RI	13.617	13.719	100.955	97.754
2012	5/14/2012 3:04	RI	13.617	13.719	100.413	97.754
2012	5/14/2012 4:04	RI	13.617	14.221	100.413	97.225
2012	5/14/2012 5:04	RI	13.617	13.719	100.955	97.754
2012	5/14/2012 6:04	RI	14.118	15.223	100.955	94.56
2012	5/14/2012 7:04	RI	15.12	15.725	98.779	93.484
2012	5/14/2012 8:04	RI	17.624	20.233	94.367	78.442
2012	5/14/2012 9:04	RI	19.626	21.234	85.872	71.445
2012	5/14/2012 10:04	RI	20.127	22.235	81.222	70.853
2012	5/14/2012 11:04	RI	21.628	22.735	78.866	67.874
2012	5/14/2012 12:04	RI	20.627	22.235	80.635	69.665
2012	5/14/2012 13:04	RI	21.628	23.236	77.086	64.861
2012	5/14/2012 14:04	RI	22.128	23.736	72.282	63.038
2012	5/14/2012 15:04	RI	24.629	25.736	63.052	55.624
2012	5/14/2012 16:04	RI	20.627	23.236	77.086	66.07
2012	5/14/2012 17:04	RI	20.127	20.734	76.49	68.472
2012	5/14/2012 18:04	RI	18.124	18.23	84.717	80.162
2012	5/14/2012 19:04	RI	16.622	16.727	91.004	86.919
2012	5/14/2012 20:04	RI	15.62	15.725	94.923	90.772
2012	5/14/2012 21:04	RI	15.12	15.223	96.031	92.945
2012	5/14/2012 22:04	RI	14.619	14.221	99.325	95.63
2012	5/14/2012 23:04	RI	14.118	13.719	99.325	97.225
2012	5/15/2012 0:04	RI	14.118	14.221	100.955	97.754
2012	5/15/2012 1:04	RI	14.619	14.722	100.413	97.754
2012	5/15/2012 2:04	RI	14.619	15.223	99.87	96.163
2012	5/15/2012 3:04	RI	14.118	14.221	99.325	97.225
2012	5/15/2012 4:04	RI	14.118	14.221	100.955	98.809
2012	5/15/2012 5:04	RI	13.617	13.719	100.413	99.334
2012	5/15/2012 6:04	RI	14.619	15.725	100.413	96.163
2012	5/15/2012 7:04	RI	15.62	16.727	97.684	89.129
2012	5/15/2012 8:04	RI	16.622	17.729	95.478	84.688
2012	5/15/2012 9:04	RI	18.625	21.234	85.872	67.274
2012	5/15/2012 10:04	RI	18.625	20.233	80.635	72.624
2012	5/15/2012 11:04	RI	19.626	20.233	78.274	70.26
2012	5/15/2012 12:04	RI	18.625	19.732	83.557	74.967
2012	5/15/2012 13:04	RI	18.124	18.731	85.295	80.162
2012	5/15/2012 14:04	RI	17.123	17.228	93.81	89.129
2012	5/15/2012 15:04	RI	16.121	16.226	100.413	98.282
2012	5/15/2012 16:04	RI	15.62	15.725	102.035	99.857
2012	5/15/2012 17:04	RI	15.12	15.223	103.645	100.901
2012	5/15/2012 18:04	RI	14.619	15.223	104.179	101.939
2012	5/15/2012 19:04	RI	15.12	15.223	104.712	101.421
2012	5/15/2012 20:04	RI	15.62	15.725	104.179	101.421
2012	5/15/2012 21:04	RI	15.62	16.226	103.109	102.456
2012	5/15/2012 22:04	RI	15.62	16.226	102.573	100.901
2012	5/15/2012 23:04	RI	15.62	16.226	104.179	101.939
2012	5/16/2012 0:04	RI	15.62	15.725	104.179	102.972
2012	5/16/2012 1:04	RI	15.12	15.725	104.179	102.456
2012	5/16/2012 2:04	RI	15.12	15.725	105.243	102.456
2012	5/16/2012 3:04	RI	15.12	15.725	104.712	102.972
2012	5/16/2012 4:04	RI	15.12	15.725	105.243	103.486
2012	5/16/2012 5:04	RI	15.12	15.223	104.712	103.486
2012	5/16/2012 6:04	RI	15.12	15.725	104.712	103.486
2012	5/16/2012 7:04	RI	15.62	16.226	104.179	102.972
2012	5/16/2012 8:04	RI	16.121	16.727	104.179	102.972
2012	5/16/2012 9:04	RI	15.62	16.226	104.179	102.972
2012	5/16/2012 10:04	RI	18.124	18.731	104.179	102.972
2012	5/16/2012 11:04	RI	17.624	17.729	104.179	102.972
2012	5/16/2012 12:04	RI	17.624	18.23	104.179	102.456
2012	5/16/2012 13:04	RI	19.626	21.735	104.179	101.421
2012	5/16/2012 14:04	RI	19.626	21.234	103.645	90.226
2012	5/16/2012 15:04	RI	19.126	20.233	102.573	92.945
2012	5/16/2012 16:04	RI	18.625	19.732	102.573	92.945
2012	5/16/2012 17:04	RI	18.625	20.233	101.495	92.945
2012	5/16/2012 18:04	RI	17.624	17.729	100.955	95.096
2012	5/16/2012 19:04	RI	16.121	15.725	101.495	98.809
2012	5/16/2012 20:04	RI	15.12	14.722	102.573	100.38
2012	5/16/2012 21:04	RI	14.619	14.722	102.035	101.939
2012	5/16/2012 22:04	RI	14.619	14.221	103.645	101.939
2012	5/16/2012 23:04	RI	14.619	14.221	103.109	102.456
2012	5/17/2012 0:04	RI	14.619	14.722	103.109	102.456
2012	5/17/2012 1:04	RI	14.118	14.221	104.179	102.972
2012	5/17/2012 2:04	RI	14.118	13.719	104.712	104.511
2012	5/17/2012 3:04	RI	13.617	13.218	103.109	102.972
2012	5/17/2012 4:04	RI	13.116	12.716	100.955	97.225
2012	5/17/2012 5:04	RI	12.113	12.215	95.478	90.772
2012	5/17/2012 6:04	RI	12.113	12.716	93.81	83.564
2012	5/17/2012 7:04	RI	12.614	13.218	93.251	79.017
2012	5/17/2012 8:04	RI	13.617	15.223	85.872	72.035
2012	5/17/2012 9:04	RI	15.62	18.731	79.457	54.37
2012	5/17/2012 10:04	RI	17.123	19.732	74.694	53.74
2012	5/17/2012 11:04	RI	22.128	23.736	51.593	40.22
2012	5/17/2012 12:04	RI	20.627	22.735	58.011	42.187
2012	5/17/2012 13:04	RI	20.627	23.236	56.737	41.533
2012	5/17/2012 14:04	RI	21.628	23.736	49.643	38.24
2012	5/17/2012 15:04	RI	21.628	24.736	56.737	46.086
2012	5/17/2012 16:04	RI	20.127	21.234	66.779	52.478
2012	5/17/2012 17:04	RI	18.625	19.732	72.887	54.37
2012	5/17/2012 18:04	RI	17.624	18.23	80.635	70.853
2012	5/17/2012 19:04	RI	15.62	15.725	79.457	74.967
2012	5/17/2012 20:04	RI	13.617	12.716	89.305	86.919
2012	5/17/2012 21:04	RI	12.614	11.211	92.13	92.945
2012	5/17/2012 22:04	RI	11.612	10.207	96.031	96.695
2012	5/17/2012 23:04	RI	11.111	9.705	97.684	97.225
2012	5/18/2012 0:04	RI	10.609	9.203	100.413	99.334
2012	5/18/2012 1:04	RI	9.607	8.199	97.684	100.38
2012	5/18/2012 2:04	RI	9.105	7.697	97.684	99.857
2012	5/18/2012 3:04	RI	8.604	7.195	98.232	99.334
2012	5/18/2012 4:04	RI	8.102	6.19	96.584	100.901
2012	5/18/2012 5:04	RI	7.601	6.19	96.584	101.421
2012	5/18/2012 6:04	RI	8.604	7.697	99.325	101.421
2012	5/18/2012 7:04	RI	11.111	12.215	100.413	94.56
2012	5/18/2012 8:04	RI	13.617	15.725	96.584	80.162
2012	5/18/2012 9:04	RI	16.622	20.233	78.274	53.74
2012	5/18/2012 10:04	RI	17.624	20.734	66.779	48.659
2012	5/18/2012 11:04	RI	22.128	23.236	47.681	34.914
2012	5/18/2012 12:04	RI	21.127	21.735	46.366	38.901
2012	5/18/2012 13:04	RI	20.127	21.234	54.818	40.22
2012	5/18/2012 14:04	RI	20.627	20.734	51.593	48.018
2012	5/18/2012 15:04	RI	19.626	20.734	54.818	42.187
2012	5/18/2012 16:04	RI	17.624	18.23	64.921	52.478
2012	5/18/2012 17:04	RI	17.123	17.729	63.676	51.21
2012	5/18/2012 18:04	RI	16.121	16.226	76.49	66.07
2012	5/18/2012 19:04	RI	14.118	13.719	82.975	77.866
2012	5/18/2012 20:04	RI	12.113	10.709	87.021	88.578
2012	5/18/2012 21:04	RI	10.609	9.203	89.872	93.484
2012	5/18/2012 22:04	RI	9.607	8.199	93.81	96.163
2012	5/18/2012 23:04	RI	9.105	7.697	94.923	97.754
2012	5/19/2012 0:04	RI	8.604	7.195	97.135	98.809
2012	5/19/2012 1:04	RI	8.102	6.692	96.031	99.334
2012	5/19/2012 2:04	RI	8.102	6.19	96.031	100.38
2012	5/19/2012 3:04	RI	8.102	6.19	97.684	99.857
2012	5/19/2012 4:04	RI	7.099	5.688	97.684	100.901
2012	5/19/2012 5:04	RI	7.099	5.185	96.584	100.901
2012	5/19/2012 6:04	RI	8.102	7.697	98.232	98.809
2012	5/19/2012 7:04	RI	11.111	12.716	96.031	85.806
2012	5/19/2012 8:04	RI	14.118	16.727	80.635	61.202
2012	5/19/2012 9:04	RI	17.123	20.233	63.676	42.84
2012	5/19/2012 10:04	RI	18.625	21.735	56.737	44.143
2012	5/19/2012 11:04	RI	22.628	24.736	48.336	39.561
2012	5/19/2012 12:04	RI	21.628	24.236	54.818	44.792
2012	5/19/2012 13:04	RI	21.628	24.236	58.011	40.877
2012	5/19/2012 14:04	RI	25.129	24.236	50.944	44.792
2012	5/19/2012 15:04	RI	22.128	24.236	56.737	46.086
2012	5/19/2012 16:04	RI	20.127	21.735	65.542	53.74
2012	5/19/2012 17:04	RI	19.126	20.734	67.395	55.624
2012	5/19/2012 18:04	RI	17.624	18.731	78.274	67.874
2012	5/19/2012 19:04	RI	15.62	15.725	83.557	74.384
2012	5/19/2012 20:04	RI	13.617	13.218	88.165	85.806
2012	5/19/2012 21:04	RI	12.614	11.713	92.13	92.403
2012	5/19/2012 22:04	RI	11.612	10.709	94.923	94.56
2012	5/19/2012 23:04	RI	11.111	10.207	94.923	96.695
2012	5/20/2012 0:04	RI	10.609	9.705	96.584	97.754
2012	5/20/2012 1:04	RI	10.609	9.203	97.135	98.282
2012	5/20/2012 2:04	RI	10.108	9.203	97.684	98.282
2012	5/20/2012 3:04	RI	10.108	8.701	98.779	99.334
2012	5/20/2012 4:04	RI	9.607	8.701	98.779	99.857
2012	5/20/2012 5:04	RI	9.105	8.199	98.232	99.857
2012	5/20/2012 6:04	RI	10.108	9.705	98.232	99.334
2012	5/20/2012 7:04	RI	12.113	13.218	99.87	92.945
2012	5/20/2012 8:04	RI	15.62	18.731	86.447	67.874
2012	5/20/2012 9:04	RI	18.625	22.735	66.161	45.44
2012	5/20/2012 10:04	RI	19.626	22.735	63.676	41.533
2012	5/20/2012 11:04	RI	21.127	23.736	55.459	40.22
2012	5/20/2012 12:04	RI	21.127	23.236	54.818	41.533
2012	5/20/2012 13:04	RI	21.127	23.736	56.737	40.22
2012	5/20/2012 14:04	RI	22.128	23.236	51.593	41.533
2012	5/20/2012 15:04	RI	22.128	24.236	58.011	43.492
2012	5/20/2012 16:04	RI	19.126	20.734	68.625	50.575
2012	5/20/2012 17:04	RI	18.124	19.232	68.625	59.972
2012	5/20/2012 18:04	RI	16.622	17.228	83.557	70.853
2012	5/20/2012 19:04	RI	15.62	15.725	87.021	79.017
2012	5/20/2012 20:04	RI	14.118	13.719	91.567	86.919
2012	5/20/2012 21:04	RI	12.614	11.713	94.367	92.945
2012	5/20/2012 22:04	RI	11.612	10.709	93.81	95.63
2012	5/20/2012 23:04	RI	11.111	10.207	96.584	96.695
2012	5/21/2012 0:04	RI	10.609	9.705	97.135	97.225
2012	5/21/2012 1:04	RI	11.612	11.211	98.779	97.225
2012	5/21/2012 2:04	RI	12.113	12.215	98.232	95.63
2012	5/21/2012 3:04	RI	12.614	12.716	99.325	95.63
2012	5/21/2012 4:04	RI	13.116	13.218	100.413	95.63
2012	5/21/2012 5:04	RI	13.116	13.719	102.035	99.334
2012	5/21/2012 6:04	RI	13.617	14.221	102.035	100.901
2012	5/21/2012 7:04	RI	14.118	14.722	102.035	100.38
2012	5/21/2012 8:04	RI	14.619	15.223	103.109	99.857
2012	5/21/2012 9:04	RI	15.12	16.226	102.573	99.857
2012	5/21/2012 10:04	RI	16.121	17.228	102.573	99.857
2012	5/21/2012 11:04	RI	16.121	17.228	103.109	99.334
2012	5/21/2012 12:04	RI	16.121	17.729	103.109	100.38
2012	5/21/2012 13:04	RI	16.622	17.729	102.573	99.857
2012	5/21/2012 14:04	RI	16.622	17.729	102.573	98.809
2012	5/21/2012 15:04	RI	16.622	17.729	103.109	100.38
2012	5/21/2012 16:04	RI	16.121	16.727	103.645	101.421
2012	5/21/2012 17:04	RI	16.121	16.226	104.179	101.939
2012	5/21/2012 18:04	RI	15.62	16.226	103.645	101.939
2012	5/21/2012 19:04	RI	15.62	16.226	104.179	101.939
2012	5/21/2012 20:04	RI	15.12	15.725	104.179	101.939
2012	5/21/2012 21:04	RI	15.12	15.725	104.179	102.972
2012	5/21/2012 22:04	RI	15.62	16.226	104.179	102.456
2012	5/21/2012 23:04	RI	15.62	16.226	104.179	102.456
2012	5/22/2012 0:04	RI	15.62	16.226	104.712	103.486
2012	5/22/2012 1:04	RI	15.12	15.725	104.179	103.486
2012	5/22/2012 2:04	RI	15.12	15.725	104.712	102.972
2012	5/22/2012 3:04	RI	15.62	16.226	104.712	102.972
2012	5/22/2012 4:04	RI	15.62	16.226	104.712	102.456
2012	5/22/2012 5:04	RI	15.62	16.727	104.712	102.972
2012	5/22/2012 6:04	RI	15.62	16.727	104.179	102.972
2012	5/22/2012 7:04	RI	16.121	16.226	104.712	103.999
2012	5/22/2012 8:04	RI	16.121	16.727	104.179	103.999
2012	5/22/2012 9:04	RI	16.121	16.727	105.774	102.972
2012	5/22/2012 10:04	RI	16.121	16.727	104.712	103.999
2012	5/22/2012 11:04	RI	16.622	17.228	104.712	102.972
2012	5/22/2012 12:04	RI	17.123	17.729	105.243	102.972
2012	5/22/2012 13:04	RI	17.624	18.23	104.179	102.972
2012	5/22/2012 14:04	RI	18.124	18.23	104.712	102.456
2012	5/22/2012 15:04	RI	18.124	18.23	104.712	102.456
2012	5/22/2012 16:04	RI	17.624	18.23	104.712	102.972
2012	5/22/2012 17:04	RI	17.123	17.729	104.712	102.456
2012	5/22/2012 18:04	RI	16.622	17.228	105.243	102.972
2012	5/22/2012 19:04	RI	16.121	16.727	105.774	102.972
2012	5/22/2012 20:04	RI	16.121	16.727	106.303	102.972
2012	5/22/2012 21:04	RI	15.62	16.226	105.243	103.486
2012	5/22/2012 22:04	RI	15.62	16.226	105.774	103.486
2012	5/22/2012 23:04	RI	15.62	15.725	105.243	103.486
2012	5/23/2012 0:04	RI	15.12	15.223	105.774	103.486
2012	5/23/2012 1:04	RI	15.12	15.725	105.774	103.999
2012	5/23/2012 2:04	RI	15.12	15.725	105.243	103.486
2012	5/23/2012 3:04	RI	15.12	15.725	105.243	103.486
2012	5/23/2012 4:04	RI	15.12	15.725	105.243	102.972
2012	5/23/2012 5:04	RI	15.62	16.226	105.774	102.972
2012	5/23/2012 6:04	RI	15.62	16.727	105.243	102.972
2012	5/23/2012 7:04	RI	16.121	17.228	105.774	102.456
2012	5/23/2012 8:04	RI	17.123	17.729	105.774	102.456
2012	5/23/2012 9:04	RI	17.624	18.23	106.303	102.456
2012	5/23/2012 10:04	RI	18.124	19.732	105.243	101.421
2012	5/23/2012 11:04	RI	18.124	20.233	104.179	98.809
2012	5/23/2012 12:04	RI	19.126	21.735	104.179	91.317
2012	5/23/2012 13:04	RI	20.127	23.236	104.712	82.435
2012	5/23/2012 14:04	RI	20.127	21.735	104.179	90.226
2012	5/23/2012 15:04	RI	20.627	22.735	100.413	86.919
2012	5/23/2012 16:04	RI	20.127	21.735	100.955	91.317
2012	5/23/2012 17:04	RI	20.127	21.735	99.87	91.317
2012	5/23/2012 18:04	RI	19.126	20.233	100.413	94.023
2012	5/23/2012 19:04	RI	18.124	18.731	101.495	96.163
2012	5/23/2012 20:04	RI	17.123	17.228	102.035	98.809
2012	5/23/2012 21:04	RI	16.622	16.226	102.573	100.38
2012	5/23/2012 22:04	RI	16.121	15.725	102.573	100.38
2012	5/23/2012 23:04	RI	15.62	15.223	103.645	101.939
2012	5/24/2012 0:04	RI	15.12	14.722	103.109	101.939
2012	5/24/2012 1:04	RI	14.118	13.719	102.573	101.939
2012	5/24/2012 2:04	RI	13.617	13.218	102.573	101.421
2012	5/24/2012 3:04	RI	13.617	12.716	102.573	101.421
2012	5/24/2012 4:04	RI	13.617	13.218	103.109	102.456
2012	5/24/2012 5:04	RI	14.118	14.221	104.179	101.421
2012	5/24/2012 6:04	RI	14.619	15.223	104.712	101.939
2012	5/24/2012 7:04	RI	15.12	15.725	104.179	101.421
2012	5/24/2012 8:04	RI	16.121	17.228	104.712	98.809
2012	5/24/2012 9:04	RI	16.622	18.23	103.109	95.63
2012	5/24/2012 10:04	RI	17.624	19.732	100.413	90.226
2012	5/24/2012 11:04	RI	19.126	20.734	96.031	84.688
2012	5/24/2012 12:04	RI	19.626	21.234	92.691	82.435
2012	5/24/2012 13:04	RI	20.127	21.234	91.004	81.301
2012	5/24/2012 14:04	RI	20.127	21.234	87.021	81.301
2012	5/24/2012 15:04	RI	20.127	20.233	85.295	83.001
2012	5/24/2012 16:04	RI	17.624	17.729	93.251	91.317
2012	5/24/2012 17:04	RI	16.121	16.226	97.684	95.63
2012	5/24/2012 18:04	RI	15.62	15.725	100.413	97.225
2012	5/24/2012 19:04	RI	15.12	15.223	99.87	99.857
2012	5/24/2012 20:04	RI	15.12	14.722	101.495	100.901
2012	5/24/2012 21:04	RI	14.619	14.221	102.035	100.901
2012	5/24/2012 22:04	RI	14.118	14.221	103.109	101.421
2012	5/24/2012 23:04	RI	14.118	13.719	102.573	101.939
2012	5/25/2012 0:04	RI	14.118	13.719	102.035	101.939
2012	5/25/2012 1:04	RI	14.118	14.221	103.109	102.456
2012	5/25/2012 2:04	RI	14.118	14.221	104.179	101.939
2012	5/25/2012 3:04	RI	14.118	14.221	104.712	101.939
2012	5/25/2012 4:04	RI	14.118	14.722	104.179	102.456
2012	5/25/2012 5:04	RI	14.619	14.722	104.712	103.486
2012	5/25/2012 6:04	RI	14.619	15.223	104.179	102.456
2012	5/25/2012 7:04	RI	15.12	15.725	103.645	102.456
2012	5/25/2012 8:04	RI	15.62	16.226	104.179	101.939
2012	5/25/2012 9:04	RI	16.121	16.727	103.645	101.939
2012	5/25/2012 10:04	RI	16.622	17.228	103.109	101.421
2012	5/25/2012 11:04	RI	16.121	16.727	104.712	100.901
2012	5/25/2012 12:04	RI	17.123	17.729	104.712	101.939
2012	5/25/2012 13:04	RI	17.123	17.729	104.179	102.456
2012	5/25/2012 14:04	RI	17.624	18.23	103.109	101.939
2012	5/25/2012 15:04	RI	17.123	18.23	104.179	102.456
2012	5/25/2012 16:04	RI	17.624	18.23	106.83	101.939
2012	5/25/2012 17:04	RI	17.123	18.23	104.712	101.939
2012	5/25/2012 18:04	RI	17.123	18.23	105.243	102.456
2012	5/25/2012 19:04	RI	17.123	17.729	105.243	101.939
2012	5/25/2012 20:04	RI	17.123	17.729	105.774	102.972
2012	5/25/2012 21:04	RI	16.622	17.228	105.243	102.456
2012	5/25/2012 22:04	RI	16.622	17.228	105.243	102.456
2012	5/25/2012 23:04	RI	16.622	17.228	104.712	102.456
2012	5/26/2012 0:04	RI	16.622	17.228	105.243	102.972
2012	5/26/2012 1:04	RI	16.121	17.228	105.774	102.972
2012	5/26/2012 2:04	RI	16.121	16.727	105.243	103.486
2012	5/26/2012 3:04	RI	16.622	17.228	104.712	102.972
2012	5/26/2012 4:04	RI	16.622	17.228	105.774	102.456
2012	5/26/2012 5:04	RI	16.622	17.228	105.243	103.486
2012	5/26/2012 6:04	RI	16.622	17.228	104.712	102.456
2012	5/26/2012 7:04	RI	17.123	17.729	105.243	102.972
2012	5/26/2012 8:04	RI	17.624	18.731	105.243	100.901
2012	5/26/2012 9:04	RI	18.625	19.732	105.243	101.421
2012	5/26/2012 10:04	RI	19.126	21.234	105.243	97.754
2012	5/26/2012 11:04	RI	21.127	23.736	104.179	91.317
2012	5/26/2012 12:04	RI	22.128	25.736	103.645	84.688
2012	5/26/2012 13:04	RI	23.629	26.236	102.573	82.435
2012	5/26/2012 14:04	RI	22.628	25.236	100.955	89.129
2012	5/26/2012 15:04	RI	22.128	24.236	99.87	92.945
2012	5/26/2012 16:04	RI	21.127	22.735	99.87	94.023
2012	5/26/2012 17:04	RI	21.628	23.736	99.87	91.317
2012	5/26/2012 18:04	RI	21.127	22.735	100.413	96.163
2012	5/26/2012 19:04	RI	20.627	21.735	102.573	98.282
2012	5/26/2012 20:04	RI	19.626	20.233	102.035	99.334
2012	5/26/2012 21:04	RI	19.126	19.732	101.495	99.334
2012	5/26/2012 22:04	RI	18.625	19.232	102.035	100.38
2012	5/26/2012 23:04	RI	18.124	18.23	103.109	99.857
2012	5/27/2012 0:04	RI	17.624	17.729	102.573	100.38
2012	5/27/2012 1:04	RI	17.123	17.228	103.645	101.421
2012	5/27/2012 2:04	RI	17.123	17.228	104.179	101.421
2012	5/27/2012 3:04	RI	17.123	17.228	104.712	101.421
2012	5/27/2012 4:04	RI	17.123	17.228	104.179	99.857
2012	5/27/2012 5:04	RI	17.123	17.729	102.573	96.695
2012	5/27/2012 6:04	RI	17.624	18.731	100.413	97.225
2012	5/27/2012 7:04	RI	18.124	19.732	99.87	89.129
2012	5/27/2012 8:04	RI	18.625	20.734	94.923	86.919
2012	5/27/2012 9:04	RI	20.127	22.735	94.367	79.017
2012	5/27/2012 10:04	RI	21.628	24.736	91.567	73.212
2012	5/27/2012 11:04	RI	23.129	25.736	87.594	73.799
2012	5/27/2012 12:04	RI	22.628	24.736	90.439	75.55
2012	5/27/2012 13:04	RI	23.629	25.236	80.047	64.255
2012	5/27/2012 14:04	RI	23.629	25.236	76.49	62.427
2012	5/27/2012 15:04	RI	23.629	25.236	77.681	66.07
2012	5/27/2012 16:04	RI	22.128	23.736	80.635	67.274
2012	5/27/2012 17:04	RI	21.628	22.735	87.021	79.017
2012	5/27/2012 18:04	RI	20.627	21.234	91.004	84.127
2012	5/27/2012 19:04	RI	19.126	19.232	96.031	94.023
2012	5/27/2012 20:04	RI	18.625	18.731	98.779	96.695
2012	5/27/2012 21:04	RI	18.124	18.23	99.325	97.754
2012	5/27/2012 22:04	RI	17.624	17.729	99.87	99.334
2012	5/27/2012 23:04	RI	17.123	17.228	102.035	99.857
2012	5/28/2012 0:04	RI	17.123	17.228	100.955	99.857
2012	5/28/2012 1:04	RI	17.123	17.228	102.035	99.857
2012	5/28/2012 2:04	RI	17.123	17.729	102.035	99.857
2012	5/28/2012 3:04	RI	17.123	17.729	103.109	101.421
2012	5/28/2012 4:04	RI	17.624	18.23	102.573	100.38
2012	5/28/2012 5:04	RI	17.624	18.23	103.109	101.939
2012	5/28/2012 6:04	RI	18.124	18.731	103.109	100.901
2012	5/28/2012 7:04	RI	18.625	20.233	102.573	99.334
2012	5/28/2012 8:04	RI	20.127	22.235	100.955	94.023
2012	5/28/2012 9:04	RI	21.127	23.236	97.684	86.363
2012	5/28/2012 10:04	RI	21.628	23.236	92.13	83.564
2012	5/28/2012 11:04	RI	22.628	25.736	90.439	77.866
2012	5/28/2012 12:04	RI	23.629	25.736	87.594	76.131
2012	5/28/2012 13:04	RI	23.629	25.236	85.872	79.017
2012	5/28/2012 14:04	RI	23.629	24.736	87.021	80.162
2012	5/28/2012 15:04	RI	23.129	24.236	88.736	82.435
2012	5/28/2012 16:04	RI	22.128	23.236	91.567	85.248
2012	5/28/2012 17:04	RI	21.127	21.735	93.81	89.678
2012	5/28/2012 18:04	RI	19.626	20.233	96.584	94.56
2012	5/28/2012 19:04	RI	19.126	19.232	97.684	96.695
2012	5/28/2012 20:04	RI	18.625	18.731	99.325	99.334
2012	5/28/2012 21:04	RI	18.124	18.23	100.413	99.857
2012	5/28/2012 22:04	RI	18.124	18.23	101.495	100.901
2012	5/28/2012 23:04	RI	17.624	17.729	102.035	101.421
2012	5/29/2012 0:04	RI	17.123	17.228	102.035	100.38
2012	5/29/2012 1:04	RI	17.123	17.228	102.573	101.939
2012	5/29/2012 2:04	RI	17.123	16.727	102.573	101.421
2012	5/29/2012 3:04	RI	16.622	17.228	102.035	101.939
2012	5/29/2012 4:04	RI	16.622	17.228	104.179	101.421
2012	5/29/2012 5:04	RI	17.123	17.228	103.645	101.421
2012	5/29/2012 6:04	RI	17.123	17.729	105.243	102.972
2012	5/29/2012 7:04	RI	17.624	18.23	104.179	100.901
2012	5/29/2012 8:04	RI	18.625	19.732	104.712	100.901
2012	5/29/2012 9:04	RI	19.126	20.734	103.109	98.809
2012	5/29/2012 10:04	RI	20.627	23.736	102.035	90.772
2012	5/29/2012 11:04	RI	23.129	26.236	99.325	85.806
2012	5/29/2012 12:04	RI	24.629	28.235	94.367	83.001
2012	5/29/2012 13:04	RI	26.129	28.235	87.594	77.289
2012	5/29/2012 14:04	RI	26.629	28.235	84.138	74.384
2012	5/29/2012 15:04	RI	26.629	27.736	81.808	72.035
2012	5/29/2012 16:04	RI	24.629	25.736	84.717	77.866
2012	5/29/2012 17:04	RI	23.629	24.736	86.447	81.301
2012	5/29/2012 18:04	RI	22.628	23.236	92.13	88.578
2012	5/29/2012 19:04	RI	21.127	21.735	96.584	94.023
2012	5/29/2012 20:04	RI	20.127	20.734	98.779	95.63
2012	5/29/2012 21:04	RI	20.127	20.233	98.232	96.163
2012	5/29/2012 22:04	RI	19.626	20.233	99.325	97.754
2012	5/29/2012 23:04	RI	19.126	19.732	100.413	99.857
2012	5/30/2012 0:04	RI	19.126	19.232	100.413	99.334
2012	5/30/2012 1:04	RI	18.124	18.731	100.413	99.857
2012	5/30/2012 2:04	RI	18.124	18.23	101.495	99.857
2012	5/30/2012 3:04	RI	18.124	18.23	101.495	100.901
2012	5/30/2012 4:04	RI	17.624	17.729	102.035	101.421
2012	5/30/2012 5:04	RI	17.624	18.23	102.035	100.901
2012	5/30/2012 6:04	RI	18.625	19.232	101.495	100.38
2012	5/30/2012 7:04	RI	18.625	19.232	102.035	100.38
2012	5/30/2012 8:04	RI	19.126	20.233	102.573	100.901
2012	5/30/2012 9:04	RI	19.626	21.234	102.035	98.809
2012	5/30/2012 10:04	RI	20.127	21.735	102.573	99.334
2012	5/30/2012 11:04	RI	21.628	23.736	99.87	84.688
2012	5/30/2012 12:04	RI	21.628	23.736	95.478	88.027
2012	5/30/2012 13:04	RI	21.127	22.735	98.232	90.772
2012	5/30/2012 14:04	RI	21.127	22.735	98.232	94.56
2012	5/30/2012 15:04	RI	21.127	22.735	98.779	95.096
2012	5/30/2012 16:04	RI	21.127	22.235	98.779	95.63
2012	5/30/2012 17:04	RI	20.627	21.735	98.779	94.56
2012	5/30/2012 18:04	RI	20.127	21.234	98.779	96.163
2012	5/30/2012 19:04	RI	19.626	19.732	100.413	96.695
2012	5/30/2012 20:04	RI	18.625	18.731	100.413	99.334
2012	5/30/2012 21:04	RI	17.624	17.729	100.413	99.857
2012	5/30/2012 22:04	RI	17.123	16.727	100.955	100.38
2012	5/30/2012 23:04	RI	16.622	15.725	101.495	100.901
2012	5/31/2012 0:04	RI	15.62	15.223	101.495	100.901
2012	5/31/2012 1:04	RI	15.62	14.722	103.109	101.939
2012	5/31/2012 2:04	RI	14.619	14.221	100.955	100.901
2012	5/31/2012 3:04	RI	14.619	13.719	102.035	102.456
2012	5/31/2012 4:04	RI	14.118	13.218	101.495	101.421
2012	5/31/2012 5:04	RI	13.617	12.716	101.495	102.456
2012	5/31/2012 6:04	RI	14.118	14.221	102.035	101.421
2012	5/31/2012 7:04	RI	16.121	17.228	102.035	97.754
2012	5/31/2012 8:04	RI	18.625	21.234	99.87	78.442
2012	5/31/2012 9:04	RI	20.627	23.736	87.021	69.665
2012	5/31/2012 10:04	RI	22.128	26.236	74.093	52.478
2012	5/31/2012 11:04	RI	23.629	26.236	64.921	48.659
2012	5/31/2012 12:04	RI	24.629	26.736	61.799	46.731
2012	5/31/2012 13:04	RI	23.629	26.236	59.911	44.792
2012	5/31/2012 14:04	RI	25.629	27.736	55.459	41.533
2012	5/31/2012 15:04	RI	25.129	27.736	58.011	45.44
2012	5/31/2012 16:04	RI	24.129	26.736	63.676	46.731
2012	5/31/2012 17:04	RI	23.629	25.236	61.799	49.299
2012	5/31/2012 18:04	RI	22.628	24.736	64.921	52.478
2012	5/31/2012 19:04	RI	20.627	21.234	78.274	67.874
2012	5/31/2012 20:04	RI	19.126	19.232	81.808	73.212
2012	5/31/2012 21:04	RI	18.124	18.23	83.557	76.711
2012	5/31/2012 22:04	RI	17.123	16.727	88.165	83.001
2012	5/31/2012 23:04	RI	17.123	17.729	85.872	76.711
2012	6/1/2012 0:04	RI	16.622	17.228	85.872	76.711
2012	6/1/2012 1:04	RI	16.622	17.228	82.392	74.967
2012	6/1/2012 2:04	RI	16.622	17.729	82.392	73.799
2012	6/1/2012 3:04	RI	17.123	17.729	81.808	73.212
2012	6/1/2012 4:04	RI	16.622	16.727	84.717	78.442
2012	6/1/2012 5:04	RI	16.121	16.727	87.594	83.001
2012	6/1/2012 6:04	RI	16.121	16.727	90.439	82.435
2012	6/1/2012 7:04	RI	16.622	17.729	81.808	73.799
2012	6/1/2012 8:04	RI	17.624	18.731	77.681	66.673
2012	6/1/2012 9:04	RI	18.625	20.734	74.694	59.355
2012	6/1/2012 10:04	RI	19.626	22.235	67.395	53.74
2012	6/1/2012 11:04	RI	21.127	22.235	64.299	51.845
2012	6/1/2012 12:04	RI	21.628	22.735	70.459	58.736
2012	6/1/2012 13:04	RI	21.127	22.235	69.849	58.736
2012	6/1/2012 14:04	RI	21.628	21.735	71.068	63.647
2012	6/1/2012 15:04	RI	19.626	19.732	79.457	74.967
2012	6/1/2012 16:04	RI	19.126	19.232	85.872	80.732
2012	6/1/2012 17:04	RI	17.624	17.729	89.872	84.688
2012	6/1/2012 18:04	RI	16.622	16.727	92.691	89.678
2012	6/1/2012 19:04	RI	16.121	15.725	94.923	90.772
2012	6/1/2012 20:04	RI	15.62	15.223	95.478	91.317
2012	6/1/2012 21:04	RI	15.12	14.722	94.923	91.861
2012	6/1/2012 22:04	RI	14.619	14.221	96.031	92.945
2012	6/1/2012 23:04	RI	14.619	14.221	97.135	93.484
2012	6/2/2012 0:04	RI	14.118	13.719	97.135	95.096
2012	6/2/2012 1:04	RI	14.118	14.221	97.684	95.096
2012	6/2/2012 2:04	RI	14.118	14.221	97.684	95.096
2012	6/2/2012 3:04	RI	14.118	14.221	98.232	95.096
2012	6/2/2012 4:04	RI	14.118	14.221	98.232	97.225
2012	6/2/2012 5:04	RI	14.118	14.221	103.109	101.939
2012	6/2/2012 6:04	RI	14.118	14.722	104.712	103.999
2012	6/2/2012 7:04	RI	14.619	14.722	104.179	102.972
2012	6/2/2012 8:04	RI	15.12	15.725	105.243	102.972
2012	6/2/2012 9:04	RI	15.62	16.226	104.179	102.972
2012	6/2/2012 10:04	RI	16.121	16.727	104.179	102.456
2012	6/2/2012 11:04	RI	16.121	16.727	104.712	103.486
2012	6/2/2012 12:04	RI	16.622	16.727	104.712	102.972
2012	6/2/2012 13:04	RI	16.622	17.228	104.179	103.999
2012	6/2/2012 14:04	RI	16.622	16.727	104.712	102.456
2012	6/2/2012 15:04	RI	16.622	16.727	104.179	102.972
2012	6/2/2012 16:04	RI	16.622	16.727	104.179	102.972
2012	6/2/2012 17:04	RI	16.121	16.226	104.712	102.972
2012	6/2/2012 18:04	RI	16.121	16.226	104.712	103.486
2012	6/2/2012 19:04	RI	16.121	16.226	105.243	103.486
2012	6/2/2012 20:04	RI	16.121	16.226	104.712	103.486
2012	6/2/2012 21:04	RI	16.121	16.226	104.712	103.486
2012	6/2/2012 22:04	RI	16.121	16.226	105.774	103.486
2012	6/2/2012 23:04	RI	16.121	16.226	105.774	103.999
2012	6/3/2012 0:04	RI	16.121	16.226	104.179	103.999
2012	6/3/2012 1:04	RI	15.12	15.223	105.243	103.999
2012	6/3/2012 2:04	RI	14.619	14.722	105.774	104.511
2012	6/3/2012 3:04	RI	14.619	14.221	105.243	103.486
2012	6/3/2012 4:04	RI	14.118	13.719	105.774	105.021
2012	6/3/2012 5:04	RI	14.118	13.719	106.303	105.021
2012	6/3/2012 6:04	RI	14.118	14.221	105.774	104.511
2012	6/3/2012 7:04	RI	14.619	15.223	105.774	103.999
2012	6/3/2012 8:04	RI	15.12	16.727	105.243	88.578
2012	6/3/2012 9:04	RI	16.121	18.731	103.645	76.711
2012	6/3/2012 10:04	RI	17.624	21.735	88.165	63.647
2012	6/3/2012 11:04	RI	19.626	22.235	81.222	61.202
2012	6/3/2012 12:04	RI	20.127	22.735	76.49	56.873
2012	6/3/2012 13:04	RI	20.627	22.735	75.294	54.37
2012	6/3/2012 14:04	RI	21.127	23.236	74.093	53.74
2012	6/3/2012 15:04	RI	18.625	19.732	89.305	82.435
2012	6/3/2012 16:04	RI	17.624	17.729	97.135	94.023
2012	6/3/2012 17:04	RI	16.121	16.226	103.109	100.901
2012	6/3/2012 18:04	RI	14.118	13.719	104.712	103.486
2012	6/3/2012 19:04	RI	14.118	13.719	105.243	103.999
2012	6/3/2012 20:04	RI	13.617	12.716	106.83	103.999
2012	6/3/2012 21:04	RI	13.116	12.215	106.303	103.999
2012	6/3/2012 22:04	RI	12.614	12.215	105.774	104.511
2012	6/3/2012 23:04	RI	12.614	12.215	105.774	105.021
2012	6/4/2012 0:04	RI	12.113	11.713	105.243	105.021
2012	6/4/2012 1:04	RI	12.614	11.713	105.774	103.999
2012	6/4/2012 2:04	RI	12.113	11.713	106.303	103.999
2012	6/4/2012 3:04	RI	12.113	11.211	106.83	105.021
2012	6/4/2012 4:04	RI	11.612	11.211	105.774	105.531
2012	6/4/2012 5:04	RI	11.111	10.709	104.179	105.021
2012	6/4/2012 6:04	RI	11.612	11.211	104.179	103.486
2012	6/4/2012 7:04	RI	12.113	11.713	103.109	99.857
2012	6/4/2012 8:04	RI	12.614	12.716	102.035	95.096
2012	6/4/2012 9:04	RI	12.614	13.218	100.413	92.945
2012	6/4/2012 10:04	RI	13.116	13.719	99.325	91.317
2012	6/4/2012 11:04	RI	13.116	13.719	98.232	90.772
2012	6/4/2012 12:04	RI	12.614	12.215	100.955	98.809
2012	6/4/2012 13:04	RI	12.113	12.215	103.109	100.901
2012	6/4/2012 14:04	RI	12.113	11.713	104.179	103.486
2012	6/4/2012 15:04	RI	11.612	11.713	105.774	103.999
2012	6/4/2012 16:04	RI	11.612	11.211	106.303	105.021
2012	6/4/2012 17:04	RI	11.111	10.709	106.303	105.021
2012	6/4/2012 18:04	RI	11.111	10.709	105.774	105.021
2012	6/4/2012 19:04	RI	10.609	10.207	106.83	106.038
2012	6/4/2012 20:04	RI	10.609	10.207	105.774	106.038
2012	6/4/2012 21:04	RI	10.609	10.207	104.179	105.021
2012	6/4/2012 22:04	RI	10.609	10.207	102.035	106.038
2012	6/4/2012 23:04	RI	10.609	10.207	103.109	106.038
2012	6/5/2012 0:04	RI	10.609	10.207	103.109	106.545
2012	6/5/2012 1:04	RI	10.609	10.207	102.573	106.038
2012	6/5/2012 2:04	RI	10.609	10.207	102.573	105.531
2012	6/5/2012 3:04	RI	10.609	10.207	104.179	105.021
2012	6/5/2012 4:04	RI	10.609	10.207	104.179	104.511
2012	6/5/2012 5:04	RI	10.609	10.207	104.712	105.021
2012	6/5/2012 6:04	RI	10.609	10.709	104.712	103.999
2012	6/5/2012 7:04	RI	11.111	11.211	104.179	103.999
2012	6/5/2012 8:04	RI	11.111	11.211	104.712	102.972
2012	6/5/2012 9:04	RI	11.111	11.211	104.179	99.857
2012	6/5/2012 10:04	RI	13.116	13.719	99.87	92.403
2012	6/5/2012 11:04	RI	12.614	13.218	103.109	96.163
2012	6/5/2012 12:04	RI	12.614	12.716	99.87	92.403
2012	6/5/2012 13:04	RI	13.116	14.221	95.478	84.688
2012	6/5/2012 14:04	RI	13.617	14.221	96.584	87.473
2012	6/5/2012 15:04	RI	14.118	14.221	91.004	83.564
2012	6/5/2012 16:04	RI	13.116	13.218	95.478	91.861
2012	6/5/2012 17:04	RI	13.116	13.719	98.232	92.945
2012	6/5/2012 18:04	RI	12.614	13.218	99.325	94.56
2012	6/5/2012 19:04	RI	12.614	12.716	99.325	96.695
2012	6/5/2012 20:04	RI	12.614	12.215	102.035	98.282
2012	6/5/2012 21:04	RI	12.113	12.215	102.035	100.901
2012	6/5/2012 22:04	RI	11.612	10.709	102.035	102.456
2012	6/5/2012 23:04	RI	10.609	9.705	103.109	102.456
2012	6/6/2012 0:04	RI	9.607	8.701	102.573	103.486
2012	6/6/2012 1:04	RI	9.607	8.199	102.573	103.486
2012	6/6/2012 2:04	RI	9.105	7.697	103.109	102.972
2012	6/6/2012 3:04	RI	9.607	8.701	103.645	103.999
2012	6/6/2012 4:04	RI	9.105	8.199	103.109	103.999
2012	6/6/2012 5:04	RI	9.607	8.701	103.109	104.511
2012	6/6/2012 6:04	RI	10.108	9.705	104.179	105.021
2012	6/6/2012 7:04	RI	11.111	11.713	104.179	102.972
2012	6/6/2012 8:04	RI	12.614	13.719	104.179	100.38
2012	6/6/2012 9:04	RI	14.619	16.727	102.035	85.806
2012	6/6/2012 10:04	RI	15.62	17.228	99.325	88.027
2012	6/6/2012 11:04	RI	15.62	16.727	99.325	92.403
2012	6/6/2012 12:04	RI	14.619	14.722	102.573	101.939
2012	6/6/2012 13:04	RI	14.118	14.722	105.243	102.972
2012	6/6/2012 14:04	RI	13.116	13.218	104.712	103.999
2012	6/6/2012 15:04	RI	13.617	14.221	105.774	104.511
2012	6/6/2012 16:04	RI	14.118	14.722	105.243	103.999
2012	6/6/2012 17:04	RI	15.12	15.725	104.712	104.511
2012	6/6/2012 18:04	RI	14.619	14.722	106.303	103.999
2012	6/6/2012 19:04	RI	14.118	14.221	105.243	104.511
2012	6/6/2012 20:04	RI	13.617	13.719	105.774	105.021
2012	6/6/2012 21:04	RI	13.617	13.719	106.303	105.021
2012	6/6/2012 22:04	RI	13.617	13.719	105.774	105.021
2012	6/6/2012 23:04	RI	13.116	13.218	106.83	105.021
2012	6/7/2012 0:04	RI	13.116	13.218	107.882	104.511
2012	6/7/2012 1:04	RI	12.614	12.716	107.357	105.021
2012	6/7/2012 2:04	RI	12.614	12.215	106.303	105.531
2012	6/7/2012 3:04	RI	12.614	12.716	106.83	104.511
2012	6/7/2012 4:04	RI	12.614	12.716	106.303	105.021
2012	6/7/2012 5:04	RI	13.116	13.218	106.303	105.021
2012	6/7/2012 6:04	RI	13.116	13.218	105.774	105.021
2012	6/7/2012 7:04	RI	13.116	13.719	106.83	104.511
2012	6/7/2012 8:04	RI	14.118	14.722	106.303	104.511
2012	6/7/2012 9:04	RI	15.12	16.727	106.303	102.972
2012	6/7/2012 10:04	RI	16.622	17.729	106.83	96.695
2012	6/7/2012 11:04	RI	17.624	20.233	104.712	88.578
2012	6/7/2012 12:04	RI	18.625	20.734	104.179	83.001
2012	6/7/2012 13:04	RI	18.625	20.734	96.031	80.732
2012	6/7/2012 14:04	RI	16.121	16.727	102.573	100.901
2012	6/7/2012 15:04	RI	16.121	16.727	105.243	101.939
2012	6/7/2012 16:04	RI	16.622	17.729	104.179	100.901
2012	6/7/2012 17:04	RI	16.121	16.226	104.712	102.972
2012	6/7/2012 18:04	RI	15.12	15.223	105.774	102.456
2012	6/7/2012 19:04	RI	14.619	14.722	106.83	103.999
2012	6/7/2012 20:04	RI	14.118	13.719	106.303	105.021
2012	6/7/2012 21:04	RI	13.617	13.218	106.303	103.999
2012	6/7/2012 22:04	RI	13.116	13.218	106.303	104.511
2012	6/7/2012 23:04	RI	13.617	13.218	106.303	103.999
2012	6/8/2012 0:04	RI	12.614	12.215	106.303	105.021
2012	6/8/2012 1:04	RI	12.614	12.716	106.303	103.999
2012	6/8/2012 2:04	RI	12.614	12.716	105.774	105.021
2012	6/8/2012 3:04	RI	12.614	12.215	105.774	105.021
2012	6/8/2012 4:04	RI	11.612	11.211	106.83	106.038
2012	6/8/2012 5:04	RI	11.612	11.211	106.83	105.531
2012	6/8/2012 6:04	RI	12.614	12.716	106.83	105.021
2012	6/8/2012 7:04	RI	13.617	14.722	106.83	104.511
2012	6/8/2012 8:04	RI	15.12	15.725	105.774	103.999
2012	6/8/2012 9:04	RI	16.121	18.23	106.303	102.972
2012	6/8/2012 10:04	RI	17.624	19.232	104.712	102.972
2012	6/8/2012 11:04	RI	18.625	20.734	105.243	93.484
2012	6/8/2012 12:04	RI	19.126	21.234	105.243	89.678
2012	6/8/2012 13:04	RI	19.626	21.735	103.645	85.806
2012	6/8/2012 14:04	RI	20.127	22.235	96.584	84.688
2012	6/8/2012 15:04	RI	20.127	21.234	92.13	79.017
2012	6/8/2012 16:04	RI	19.126	20.734	93.81	85.806
2012	6/8/2012 17:04	RI	18.124	19.732	96.031	88.578
2012	6/8/2012 18:04	RI	18.124	19.232	97.135	90.772
2012	6/8/2012 19:04	RI	17.123	18.23	100.413	95.096
2012	6/8/2012 20:04	RI	16.622	17.228	100.955	97.754
2012	6/8/2012 21:04	RI	16.622	17.228	101.495	97.754
2012	6/8/2012 22:04	RI	16.622	17.228	102.035	97.754
2012	6/8/2012 23:04	RI	16.121	16.727	103.645	100.38
2012	6/9/2012 0:04	RI	16.121	16.226	103.645	100.901
2012	6/9/2012 1:04	RI	15.62	15.725	103.109	101.421
2012	6/9/2012 2:04	RI	15.62	15.725	103.109	101.421
2012	6/9/2012 3:04	RI	15.12	15.223	103.645	101.939
2012	6/9/2012 4:04	RI	14.619	14.221	103.645	102.972
2012	6/9/2012 5:04	RI	14.619	14.221	105.243	102.972
2012	6/9/2012 6:04	RI	15.12	15.725	104.179	102.456
2012	6/9/2012 7:04	RI	16.121	17.729	104.179	101.939
2012	6/9/2012 8:04	RI	16.622	18.23	104.712	100.901
2012	6/9/2012 9:04	RI	17.624	19.232	105.243	95.096
2012	6/9/2012 10:04	RI	18.124	20.233	104.179	89.678
2012	6/9/2012 11:04	RI	18.124	19.732	100.413	89.129
2012	6/9/2012 12:04	RI	18.625	20.233	101.495	95.63
2012	6/9/2012 13:04	RI	19.626	21.234	94.923	83.564
2012	6/9/2012 14:04	RI	19.626	21.234	96.031	84.127
2012	6/9/2012 15:04	RI	21.127	22.735	88.736	78.442
2012	6/9/2012 16:04	RI	20.127	21.234	89.872	85.806
2012	6/9/2012 17:04	RI	19.126	20.734	99.325	94.023
2012	6/9/2012 18:04	RI	18.625	19.732	99.87	97.225
2012	6/9/2012 19:04	RI	18.124	18.731	100.955	97.754
2012	6/9/2012 20:04	RI	17.123	17.228	102.035	99.334
2012	6/9/2012 21:04	RI	16.121	16.226	103.109	100.901
2012	6/9/2012 22:04	RI	15.62	15.725	103.645	101.939
2012	6/9/2012 23:04	RI	15.12	15.223	103.109	102.972
2012	6/10/2012 0:04	RI	15.12	15.223	103.109	102.456
2012	6/10/2012 1:04	RI	15.12	15.223	102.573	102.456
2012	6/10/2012 2:04	RI	15.62	16.226	103.645	101.939
2012	6/10/2012 3:04	RI	15.62	15.725	104.179	102.456
2012	6/10/2012 4:04	RI	14.619	14.722	103.109	102.456
2012	6/10/2012 5:04	RI	14.118	13.719	104.179	102.456
2012	6/10/2012 6:04	RI	15.12	15.223	103.645	101.939
2012	6/10/2012 7:04	RI	16.121	17.729	103.109	98.809
2012	6/10/2012 8:04	RI	17.624	19.732	97.684	83.564
2012	6/10/2012 9:04	RI	19.126	21.735	96.584	77.289
2012	6/10/2012 10:04	RI	20.127	24.236	81.808	61.816
2012	6/10/2012 11:04	RI	22.628	24.736	84.717	67.874
2012	6/10/2012 12:04	RI	21.628	24.236	82.392	63.038
2012	6/10/2012 13:04	RI	21.628	24.236	77.681	63.038
2012	6/10/2012 14:04	RI	22.128	24.236	78.866	63.038
2012	6/10/2012 15:04	RI	22.628	23.236	76.49	65.466
2012	6/10/2012 16:04	RI	20.627	22.235	81.222	66.673
2012	6/10/2012 17:04	RI	20.127	21.234	84.717	72.624
2012	6/10/2012 18:04	RI	19.126	19.732	91.567	79.59
2012	6/10/2012 19:04	RI	17.624	18.23	93.251	82.435
2012	6/10/2012 20:04	RI	16.121	16.226	94.923	89.678
2012	6/10/2012 21:04	RI	15.62	15.725	98.232	96.695
2012	6/10/2012 22:04	RI	15.62	15.223	99.325	96.695
2012	6/10/2012 23:04	RI	15.12	14.722	100.955	98.809
2012	6/11/2012 0:04	RI	14.118	13.719	98.779	100.38
2012	6/11/2012 1:04	RI	14.118	13.218	100.413	101.421
2012	6/11/2012 2:04	RI	14.118	13.719	102.035	101.939
2012	6/11/2012 3:04	RI	13.617	13.218	100.955	101.421
2012	6/11/2012 4:04	RI	13.116	12.215	101.495	102.972
2012	6/11/2012 5:04	RI	12.614	11.713	102.035	101.939
2012	6/11/2012 6:04	RI	13.617	13.218	102.573	100.901
2012	6/11/2012 7:04	RI	14.619	15.725	102.573	99.334
2012	6/11/2012 8:04	RI	16.622	18.23	100.955	91.861
2012	6/11/2012 9:04	RI	17.624	19.232	93.81	84.127
2012	6/11/2012 10:04	RI	17.624	19.732	92.13	80.162
2012	6/11/2012 11:04	RI	19.126	20.233	87.594	77.866
2012	6/11/2012 12:04	RI	18.625	19.732	88.736	77.289
2012	6/11/2012 13:04	RI	19.126	19.732	86.447	74.967
2012	6/11/2012 14:04	RI	19.126	20.233	84.717	76.131
2012	6/11/2012 15:04	RI	19.626	20.233	81.222	74.967
2012	6/11/2012 16:04	RI	18.625	18.731	87.594	79.59
2012	6/11/2012 17:04	RI	18.124	18.731	91.567	83.001
2012	6/11/2012 18:04	RI	17.123	17.729	91.567	84.688
2012	6/11/2012 19:04	RI	16.121	16.226	95.478	88.578
2012	6/11/2012 20:04	RI	15.12	14.221	97.684	94.023
2012	6/11/2012 21:04	RI	14.118	13.719	98.779	98.282
2012	6/11/2012 22:04	RI	13.617	12.716	99.87	100.38
2012	6/11/2012 23:04	RI	13.116	12.716	100.413	100.901
2012	6/12/2012 0:04	RI	13.617	13.719	101.495	101.421
2012	6/12/2012 1:04	RI	14.619	14.722	102.035	101.421
2012	6/12/2012 2:04	RI	14.619	15.223	102.573	101.421
2012	6/12/2012 3:04	RI	15.12	15.223	103.109	102.456
2012	6/12/2012 4:04	RI	15.12	15.725	103.645	101.939
2012	6/12/2012 5:04	RI	15.12	15.725	103.109	101.421
2012	6/12/2012 6:04	RI	16.121	17.228	104.712	99.857
2012	6/12/2012 7:04	RI	17.123	18.23	100.955	95.096
2012	6/12/2012 8:04	RI	17.624	18.731	98.779	92.403
2012	6/12/2012 9:04	RI	17.624	19.232	99.325	91.317
2012	6/12/2012 10:04	RI	18.124	19.232	97.135	91.861
2012	6/12/2012 11:04	RI	18.124	19.732	96.584	89.129
2012	6/12/2012 12:04	RI	18.625	19.732	95.478	88.578
2012	6/12/2012 13:04	RI	18.625	20.233	95.478	90.772
2012	6/12/2012 14:04	RI	19.626	21.735	92.13	81.301
2012	6/12/2012 15:04	RI	19.626	21.234	91.004	80.162
2012	6/12/2012 16:04	RI	18.625	19.732	94.923	87.473
2012	6/12/2012 17:04	RI	18.124	18.731	97.135	92.945
2012	6/12/2012 18:04	RI	17.624	18.23	97.684	94.023
2012	6/12/2012 19:04	RI	17.123	17.729	98.779	96.163
2012	6/12/2012 20:04	RI	16.622	16.727	102.573	101.421
2012	6/12/2012 21:04	RI	16.622	16.727	103.109	101.939
2012	6/12/2012 22:04	RI	16.622	16.727	104.712	102.456
2012	6/12/2012 23:04	RI	16.622	16.727	104.712	102.972
2012	6/13/2012 0:04	RI	16.622	16.727	104.712	102.972
2012	6/13/2012 1:04	RI	16.121	16.727	104.712	103.486
2012	6/13/2012 2:04	RI	16.121	16.727	104.179	102.456
2012	6/13/2012 3:04	RI	16.121	16.727	105.243	103.486
2012	6/13/2012 4:04	RI	16.121	16.727	105.243	102.972
2012	6/13/2012 5:04	RI	16.121	16.727	105.774	103.999
2012	6/13/2012 6:04	RI	16.121	16.727	104.712	103.486
2012	6/13/2012 7:04	RI	16.121	16.226	104.712	103.486
2012	6/13/2012 8:04	RI	16.121	16.226	104.179	103.486
2012	6/13/2012 9:04	RI	16.121	16.727	105.243	102.972
2012	6/13/2012 10:04	RI	16.622	17.228	104.712	102.456
2012	6/13/2012 11:04	RI	17.123	17.729	105.243	102.972
2012	6/13/2012 12:04	RI	17.123	17.729	104.712	103.486
2012	6/13/2012 13:04	RI	17.123	17.729	105.243	103.999
2012	6/13/2012 14:04	RI	17.123	17.729	104.712	103.486
2012	6/13/2012 15:04	RI	16.622	17.228	105.243	102.972
2012	6/13/2012 16:04	RI	16.622	17.228	105.243	102.972
2012	6/13/2012 17:04	RI	16.622	16.727	105.243	103.486
2012	6/13/2012 18:04	RI	16.622	16.727	104.712	103.999
2012	6/13/2012 19:04	RI	16.121	16.727	104.712	103.486
2012	6/13/2012 20:04	RI	16.121	16.226	105.774	103.999
2012	6/13/2012 21:04	RI	16.121	16.226	104.712	103.999
2012	6/13/2012 22:04	RI	15.62	16.226	106.83	103.999
2012	6/13/2012 23:04	RI	15.62	16.226	106.83	105.021
2012	6/14/2012 0:04	RI	15.62	16.226	105.774	105.021
2012	6/14/2012 1:04	RI	15.62	15.725	106.303	104.511
2012	6/14/2012 2:04	RI	15.62	15.725	105.243	104.511
2012	6/14/2012 3:04	RI	15.62	15.725	105.243	103.999
2012	6/14/2012 4:04	RI	15.62	15.725	105.774	103.999
2012	6/14/2012 5:04	RI	15.62	16.226	104.712	103.999
2012	6/14/2012 6:04	RI	16.121	16.226	105.774	103.999
2012	6/14/2012 7:04	RI	16.121	16.727	105.774	103.999
2012	6/14/2012 8:04	RI	16.121	16.727	105.243	103.999
2012	6/14/2012 9:04	RI	16.121	16.226	105.243	104.511
2012	6/14/2012 10:04	RI	16.121	16.226	105.774	104.511
2012	6/14/2012 11:04	RI	16.121	16.226	105.243	103.999
2012	6/14/2012 12:04	RI	16.622	17.729	105.774	103.999
2012	6/14/2012 13:04	RI	18.124	20.233	105.774	90.772
2012	6/14/2012 14:04	RI	18.625	20.734	103.645	79.017
2012	6/14/2012 15:04	RI	20.127	20.734	91.567	80.732
2012	6/14/2012 16:04	RI	18.625	20.233	83.557	73.212
2012	6/14/2012 17:04	RI	18.625	19.732	81.808	70.26
2012	6/14/2012 18:04	RI	17.624	18.731	95.478	85.806
2012	6/14/2012 19:04	RI	16.622	16.226	97.684	91.317
2012	6/14/2012 20:04	RI	14.619	13.719	99.325	96.163
2012	6/14/2012 21:04	RI	13.617	12.215	99.87	98.809
2012	6/14/2012 22:04	RI	13.116	11.713	101.495	101.421
2012	6/14/2012 23:04	RI	12.113	10.709	100.955	101.939
2012	6/15/2012 0:04	RI	12.113	10.709	102.035	101.421
2012	6/15/2012 1:04	RI	11.111	10.207	101.495	101.939
2012	6/15/2012 2:04	RI	11.111	10.207	102.573	102.972
2012	6/15/2012 3:04	RI	11.612	11.211	103.109	102.972
2012	6/15/2012 4:04	RI	11.612	11.211	101.495	100.901
2012	6/15/2012 5:04	RI	11.612	11.211	102.573	101.421
2012	6/15/2012 6:04	RI	12.614	12.716	104.712	100.901
2012	6/15/2012 7:04	RI	14.118	15.725	100.955	90.226
2012	6/15/2012 8:04	RI	15.62	17.729	92.13	76.711
2012	6/15/2012 9:04	RI	17.123	19.732	88.736	69.069
2012	6/15/2012 10:04	RI	18.124	21.735	81.222	61.816
2012	6/15/2012 11:04	RI	21.127	22.235	75.893	59.972
2012	6/15/2012 12:04	RI	20.127	22.235	78.274	69.069
2012	6/15/2012 13:04	RI	20.627	22.735	80.635	64.861
2012	6/15/2012 14:04	RI	21.127	22.735	77.681	63.647
2012	6/15/2012 15:04	RI	22.128	22.735	70.459	65.466
2012	6/15/2012 16:04	RI	20.127	21.735	80.047	66.673
2012	6/15/2012 17:04	RI	19.626	20.734	81.222	64.861
2012	6/15/2012 18:04	RI	18.625	19.732	82.975	71.445
2012	6/15/2012 19:04	RI	17.624	18.23	86.447	78.442
2012	6/15/2012 20:04	RI	15.62	15.223	92.691	88.578
2012	6/15/2012 21:04	RI	14.118	13.218	96.031	96.163
2012	6/15/2012 22:04	RI	13.617	12.215	98.232	97.754
2012	6/15/2012 23:04	RI	12.614	11.713	99.325	99.334
2012	6/16/2012 0:04	RI	12.113	10.709	99.325	99.334
2012	6/16/2012 1:04	RI	11.612	10.709	102.035	100.901
2012	6/16/2012 2:04	RI	12.113	11.211	102.035	101.421
2012	6/16/2012 3:04	RI	11.612	11.211	102.573	100.38
2012	6/16/2012 4:04	RI	12.113	11.713	103.109	101.421
2012	6/16/2012 5:04	RI	12.614	12.716	102.035	97.225
2012	6/16/2012 6:04	RI	13.617	14.221	98.779	92.945
2012	6/16/2012 7:04	RI	15.12	16.727	94.923	83.564
2012	6/16/2012 8:04	RI	16.622	18.731	91.004	77.289
2012	6/16/2012 9:04	RI	18.124	20.233	87.021	72.624
2012	6/16/2012 10:04	RI	19.126	21.735	86.447	69.069
2012	6/16/2012 11:04	RI	21.628	22.235	76.49	63.647
2012	6/16/2012 12:04	RI	20.627	22.235	78.866	66.673
2012	6/16/2012 13:04	RI	20.627	22.235	74.694	66.07
2012	6/16/2012 14:04	RI	21.127	22.235	78.274	67.274
2012	6/16/2012 15:04	RI	21.628	21.735	74.093	66.673
2012	6/16/2012 16:04	RI	19.626	20.734	82.975	72.035
2012	6/16/2012 17:04	RI	19.126	19.732	81.222	73.799
2012	6/16/2012 18:04	RI	18.124	18.731	84.717	77.289
2012	6/16/2012 19:04	RI	16.121	16.226	89.305	84.688
2012	6/16/2012 20:04	RI	15.12	15.223	91.004	86.363
2012	6/16/2012 21:04	RI	14.619	14.722	93.251	85.806
2012	6/16/2012 22:04	RI	14.619	14.722	92.691	88.027
2012	6/16/2012 23:04	RI	13.617	13.218	93.81	90.772
2012	6/17/2012 0:04	RI	13.116	13.218	96.584	94.56
2012	6/17/2012 1:04	RI	13.617	13.719	96.031	89.678
2012	6/17/2012 2:04	RI	13.617	13.719	95.478	88.578
2012	6/17/2012 3:04	RI	13.116	13.218	96.031	90.226
2012	6/17/2012 4:04	RI	13.116	13.218	93.81	89.678
2012	6/17/2012 5:04	RI	13.116	13.719	95.478	88.027
2012	6/17/2012 6:04	RI	13.617	14.221	94.367	86.363
2012	6/17/2012 7:04	RI	14.118	15.223	93.251	86.363
2012	6/17/2012 8:04	RI	15.12	16.226	92.691	80.162
2012	6/17/2012 9:04	RI	16.121	17.228	85.295	77.866
2012	6/17/2012 10:04	RI	16.622	18.23	85.872	73.212
2012	6/17/2012 11:04	RI	18.625	19.232	82.975	72.035
2012	6/17/2012 12:04	RI	18.625	19.232	83.557	72.035
2012	6/17/2012 13:04	RI	19.126	20.734	82.975	70.26
2012	6/17/2012 14:04	RI	19.626	20.233	81.808	74.384
2012	6/17/2012 15:04	RI	20.627	19.732	74.093	74.384
2012	6/17/2012 16:04	RI	18.124	18.731	87.021	78.442
2012	6/17/2012 17:04	RI	17.624	17.729	88.736	82.435
2012	6/17/2012 18:04	RI	16.622	16.727	92.691	87.473
2012	6/17/2012 19:04	RI	15.62	15.725	95.478	91.317
2012	6/17/2012 20:04	RI	14.118	13.719	97.135	97.225
2012	6/17/2012 21:04	RI	13.116	12.716	99.325	98.809
2012	6/17/2012 22:04	RI	12.614	12.215	99.87	99.334
2012	6/17/2012 23:04	RI	13.116	12.716	102.035	100.901
2012	6/18/2012 0:04	RI	12.614	11.211	101.495	100.38
2012	6/18/2012 1:04	RI	11.612	10.207	100.413	100.901
2012	6/18/2012 2:04	RI	10.609	9.203	99.87	100.901
2012	6/18/2012 3:04	RI	10.108	8.199	101.495	101.421
2012	6/18/2012 4:04	RI	9.607	8.199	100.413	102.456
2012	6/18/2012 5:04	RI	9.607	8.199	100.413	102.456
2012	6/18/2012 6:04	RI	10.609	10.709	102.035	100.38
2012	6/18/2012 7:04	RI	13.116	14.221	101.495	97.225
2012	6/18/2012 8:04	RI	14.118	15.725	99.87	90.226
2012	6/18/2012 9:04	RI	15.62	17.228	91.004	77.289
2012	6/18/2012 10:04	RI	16.622	19.232	87.594	72.624
2012	6/18/2012 11:04	RI	19.626	20.233	83.557	72.035
2012	6/18/2012 12:04	RI	17.624	19.232	88.165	80.732
2012	6/18/2012 13:04	RI	19.126	20.734	85.872	73.799
2012	6/18/2012 14:04	RI	19.626	20.734	83.557	74.967
2012	6/18/2012 15:04	RI	21.127	20.233	73.491	74.384
2012	6/18/2012 16:04	RI	18.625	19.232	87.594	81.301
2012	6/18/2012 17:04	RI	18.124	18.23	91.567	85.806
2012	6/18/2012 18:04	RI	17.123	17.228	94.367	88.578
2012	6/18/2012 19:04	RI	15.62	15.725	95.478	91.861
2012	6/18/2012 20:04	RI	14.619	14.221	98.779	97.225
2012	6/18/2012 21:04	RI	13.617	12.716	99.87	99.334
2012	6/18/2012 22:04	RI	12.614	11.713	100.413	100.38
2012	6/18/2012 23:04	RI	11.612	10.709	99.325	100.38
2012	6/19/2012 0:04	RI	12.113	11.211	100.413	100.901
2012	6/19/2012 1:04	RI	11.111	10.207	100.955	101.939
2012	6/19/2012 2:04	RI	11.612	10.709	102.035	101.939
2012	6/19/2012 3:04	RI	12.113	11.713	102.573	101.939
2012	6/19/2012 4:04	RI	12.614	12.215	102.573	100.901
2012	6/19/2012 5:04	RI	13.116	13.218	103.109	102.456
2012	6/19/2012 6:04	RI	13.617	14.221	103.645	100.901
2012	6/19/2012 7:04	RI	14.619	16.226	103.109	99.857
2012	6/19/2012 8:04	RI	16.121	17.729	102.035	91.317
2012	6/19/2012 9:04	RI	16.121	17.729	99.325	94.023
2012	6/19/2012 10:04	RI	17.624	19.232	97.135	85.248
2012	6/19/2012 11:04	RI	18.124	19.232	93.251	87.473
2012	6/19/2012 12:04	RI	18.124	19.732	92.691	84.127
2012	6/19/2012 13:04	RI	18.625	19.732	93.81	86.363
2012	6/19/2012 14:04	RI	18.625	19.732	93.251	84.127
2012	6/19/2012 15:04	RI	19.126	20.233	91.567	84.127
2012	6/19/2012 16:04	RI	19.126	20.734	92.691	85.806
2012	6/19/2012 17:04	RI	19.126	20.233	95.478	89.129
2012	6/19/2012 18:04	RI	18.124	19.232	98.232	92.403
2012	6/19/2012 19:04	RI	17.624	18.23	98.779	95.63
2012	6/19/2012 20:04	RI	16.622	17.228	100.413	99.334
2012	6/19/2012 21:04	RI	16.622	17.228	100.955	99.334
2012	6/19/2012 22:04	RI	16.622	17.228	102.035	100.38
2012	6/19/2012 23:04	RI	16.622	17.228	102.573	100.901
2012	6/20/2012 0:04	RI	16.622	17.228	103.109	101.421
2012	6/20/2012 1:04	RI	16.622	17.729	102.573	101.939
2012	6/20/2012 2:04	RI	16.622	17.228	103.109	100.901
2012	6/20/2012 3:04	RI	16.622	17.228	103.645	101.939
2012	6/20/2012 4:04	RI	16.622	17.228	103.645	101.421
2012	6/20/2012 5:04	RI	16.622	17.729	103.109	101.939
2012	6/20/2012 6:04	RI	17.123	18.23	103.645	101.421
2012	6/20/2012 7:04	RI	18.625	20.233	103.109	98.809
2012	6/20/2012 8:04	RI	20.127	22.735	101.495	92.403
2012	6/20/2012 9:04	RI	21.628	24.236	99.87	91.861
2012	6/20/2012 10:04	RI	24.129	28.235	93.81	77.289
2012	6/20/2012 11:04	RI	27.628	30.733	84.138	69.069
2012	6/20/2012 12:04	RI	26.629	30.233	84.717	71.445
2012	6/20/2012 13:04	RI	28.128	32.23	80.047	65.466
2012	6/20/2012 14:04	RI	28.628	32.23	84.717	69.665
2012	6/20/2012 15:04	RI	30.127	32.729	74.694	63.647
2012	6/20/2012 16:04	RI	27.628	30.733	88.165	76.131
2012	6/20/2012 17:04	RI	27.129	29.734	91.567	82.435
2012	6/20/2012 18:04	RI	26.129	28.235	92.691	84.688
2012	6/20/2012 19:04	RI	25.129	26.736	95.478	89.129
2012	6/20/2012 20:04	RI	23.629	25.236	97.135	92.945
2012	6/20/2012 21:04	RI	23.129	24.236	98.779	96.695
2012	6/20/2012 22:04	RI	22.628	23.736	99.87	95.63
2012	6/20/2012 23:04	RI	22.128	23.236	100.413	98.282
2012	6/21/2012 0:04	RI	21.628	22.735	99.325	97.754
2012	6/21/2012 1:04	RI	21.628	23.236	100.413	97.225
2012	6/21/2012 2:04	RI	21.628	23.236	99.325	94.023
2012	6/21/2012 3:04	RI	21.628	22.235	99.325	95.63
2012	6/21/2012 4:04	RI	20.627	21.735	99.87	97.754
2012	6/21/2012 5:04	RI	20.627	21.234	100.413	97.754
2012	6/21/2012 6:04	RI	20.627	22.235	100.413	96.695
2012	6/21/2012 7:04	RI	22.128	24.236	99.325	91.317
2012	6/21/2012 8:04	RI	23.629	26.736	94.923	83.001
2012	6/21/2012 9:04	RI	25.629	29.234	85.872	67.874
2012	6/21/2012 10:04	RI	26.629	31.232	81.808	60.588
2012	6/21/2012 11:04	RI	29.627	32.23	71.676	56.873
2012	6/21/2012 12:04	RI	29.128	32.23	71.676	58.736
2012	6/21/2012 13:04	RI	30.127	33.228	65.542	50.575
2012	6/21/2012 14:04	RI	29.627	33.228	66.779	48.659
2012	6/21/2012 15:04	RI	31.126	33.228	62.426	49.937
2012	6/21/2012 16:04	RI	28.628	31.731	78.274	63.647
2012	6/21/2012 17:04	RI	28.128	30.733	83.557	72.624
2012	6/21/2012 18:04	RI	26.629	28.735	91.004	83.001
2012	6/21/2012 19:04	RI	25.129	26.736	93.81	88.027
2012	6/21/2012 20:04	RI	23.629	24.236	94.923	90.226
2012	6/21/2012 21:04	RI	22.628	23.236	96.584	92.945
2012	6/21/2012 22:04	RI	22.128	22.235	97.684	94.023
2012	6/21/2012 23:04	RI	21.628	21.735	98.779	96.695
2012	6/22/2012 0:04	RI	21.127	21.735	99.325	97.754
2012	6/22/2012 1:04	RI	20.627	21.234	99.87	98.282
2012	6/22/2012 2:04	RI	20.627	21.234	100.413	98.809
2012	6/22/2012 3:04	RI	20.127	20.734	100.955	99.857
2012	6/22/2012 4:04	RI	20.127	20.233	100.413	100.901
2012	6/22/2012 5:04	RI	19.626	20.233	101.495	98.809
2012	6/22/2012 6:04	RI	20.127	21.234	101.495	100.38
2012	6/22/2012 7:04	RI	21.127	23.236	100.413	96.163
2012	6/22/2012 8:04	RI	23.129	26.236	99.325	92.403
2012	6/22/2012 9:04	RI	24.129	27.736	98.232	87.473
2012	6/22/2012 10:04	RI	26.129	29.734	87.021	67.874
2012	6/22/2012 11:04	RI	26.129	29.234	91.004	79.59
2012	6/22/2012 12:04	RI	28.128	31.232	80.635	69.069
2012	6/22/2012 13:04	RI	28.628	32.23	78.274	57.495
2012	6/22/2012 14:04	RI	28.128	29.734	84.138	79.017
2012	6/22/2012 15:04	RI	28.628	30.233	82.392	74.967
2012	6/22/2012 16:04	RI	26.129	27.736	89.305	82.435
2012	6/22/2012 17:04	RI	24.629	26.736	85.872	76.711
2012	6/22/2012 18:04	RI	23.129	22.735	87.021	85.248
2012	6/22/2012 19:04	RI	21.127	21.234	100.413	99.857
2012	6/22/2012 20:04	RI	20.627	21.234	101.495	100.38
2012	6/22/2012 21:04	RI	20.627	20.734	102.573	101.421
2012	6/22/2012 22:04	RI	20.127	20.734	103.109	100.901
2012	6/22/2012 23:04	RI	20.127	20.734	102.573	101.421
2012	6/23/2012 0:04	RI	20.127	20.233	102.573	101.939
2012	6/23/2012 1:04	RI	19.626	19.732	102.573	101.421
2012	6/23/2012 2:04	RI	19.626	19.732	103.109	101.421
2012	6/23/2012 3:04	RI	19.626	20.233	103.109	101.421
2012	6/23/2012 4:04	RI	19.626	20.233	103.109	101.421
2012	6/23/2012 5:04	RI	19.626	20.233	103.109	101.421
2012	6/23/2012 6:04	RI	19.626	20.233	103.109	101.421
2012	6/23/2012 7:04	RI	19.626	20.233	103.109	96.163
2012	6/23/2012 8:04	RI	20.127	21.735	100.955	90.772
2012	6/23/2012 9:04	RI	20.627	22.235	100.955	92.403
2012	6/23/2012 10:04	RI	22.628	25.236	95.478	76.131
2012	6/23/2012 11:04	RI	24.129	26.236	88.736	73.212
2012	6/23/2012 12:04	RI	24.629	27.236	87.021	69.665
2012	6/23/2012 13:04	RI	25.629	27.236	87.021	72.624
2012	6/23/2012 14:04	RI	24.129	26.236	89.305	79.59
2012	6/23/2012 15:04	RI	27.628	27.736	74.093	69.665
2012	6/23/2012 16:04	RI	25.629	27.236	80.635	69.665
2012	6/23/2012 17:04	RI	25.129	26.736	75.294	65.466
2012	6/23/2012 18:04	RI	22.628	22.735	77.681	70.853
2012	6/23/2012 19:04	RI	21.127	21.735	88.165	84.127
2012	6/23/2012 20:04	RI	19.626	19.732	93.251	88.027
2012	6/23/2012 21:04	RI	18.625	18.731	93.81	90.772
2012	6/23/2012 22:04	RI	18.124	17.729	94.923	92.945
2012	6/23/2012 23:04	RI	17.624	17.228	96.584	92.945
2012	6/24/2012 0:04	RI	17.123	16.727	97.684	96.695
2012	6/24/2012 1:04	RI	16.622	16.226	98.779	96.163
2012	6/24/2012 2:04	RI	16.121	15.725	99.87	98.282
2012	6/24/2012 3:04	RI	16.121	15.725	99.87	98.809
2012	6/24/2012 4:04	RI	16.121	15.725	99.87	97.754
2012	6/24/2012 5:04	RI	15.62	15.725	100.413	98.282
2012	6/24/2012 6:04	RI	16.121	16.727	100.413	97.754
2012	6/24/2012 7:04	RI	17.624	19.232	99.87	92.403
2012	6/24/2012 8:04	RI	19.626	21.735	92.13	76.711
2012	6/24/2012 9:04	RI	21.628	24.736	82.392	61.202
2012	6/24/2012 10:04	RI	22.628	26.236	68.011	49.299
2012	6/24/2012 11:04	RI	25.129	27.236	53.532	39.561
2012	6/24/2012 12:04	RI	24.629	27.236	56.099	41.533
2012	6/24/2012 13:04	RI	25.629	28.235	54.818	36.914
2012	6/24/2012 14:04	RI	25.629	28.235	66.779	46.086
2012	6/24/2012 15:04	RI	25.629	27.736	66.779	48.659
2012	6/24/2012 16:04	RI	24.129	25.736	64.299	47.375
2012	6/24/2012 17:04	RI	22.628	24.236	72.282	59.355
2012	6/24/2012 18:04	RI	21.628	23.236	79.457	64.861
2012	6/24/2012 19:04	RI	21.127	21.735	87.021	74.384
2012	6/24/2012 20:04	RI	20.127	20.233	91.567	83.001
2012	6/24/2012 21:04	RI	19.126	19.732	94.367	85.806
2012	6/24/2012 22:04	RI	19.126	19.732	96.031	88.578
2012	6/24/2012 23:04	RI	19.126	19.732	96.584	89.129
2012	6/25/2012 0:04	RI	18.625	19.232	98.232	91.861
2012	6/25/2012 1:04	RI	18.625	19.232	98.779	94.023
2012	6/25/2012 2:04	RI	19.126	20.233	97.684	91.317
2012	6/25/2012 3:04	RI	18.625	19.232	100.413	97.225
2012	6/25/2012 4:04	RI	18.625	18.731	100.955	99.334
2012	6/25/2012 5:04	RI	18.124	18.23	101.495	100.901
2012	6/25/2012 6:04	RI	18.625	19.232	99.87	99.857
2012	6/25/2012 7:04	RI	19.126	19.732	100.955	98.809
2012	6/25/2012 8:04	RI	19.626	20.233	99.325	97.225
2012	6/25/2012 9:04	RI	19.126	19.732	100.955	99.334
2012	6/25/2012 10:04	RI	18.625	18.23	103.109	103.486
2012	6/25/2012 11:04	RI	17.624	17.228	103.109	102.456
2012	6/25/2012 12:04	RI	17.123	17.729	104.712	103.486
2012	6/25/2012 13:04	RI	18.124	18.23	104.179	102.972
2012	6/25/2012 14:04	RI	18.625	19.232	104.179	102.972
2012	6/25/2012 15:04	RI	18.625	18.731	104.179	102.972
2012	6/25/2012 16:04	RI	19.126	19.732	104.179	102.972
2012	6/25/2012 17:04	RI	19.126	20.233	104.179	102.456
2012	6/25/2012 18:04	RI	19.126	19.732	103.645	100.901
2012	6/25/2012 19:04	RI	18.625	18.731	104.179	102.456
2012	6/25/2012 20:04	RI	18.124	18.23	104.712	101.939
2012	6/25/2012 21:04	RI	17.624	17.729	104.179	102.972
2012	6/25/2012 22:04	RI	17.123	16.727	104.712	102.972
2012	6/25/2012 23:04	RI	16.622	15.725	104.712	103.486
2012	6/26/2012 0:04	RI	16.121	15.725	105.774	102.972
2012	6/26/2012 1:04	RI	16.121	15.725	104.712	102.972
2012	6/26/2012 2:04	RI	15.62	15.223	105.243	103.486
2012	6/26/2012 3:04	RI	15.12	15.223	105.243	103.486
2012	6/26/2012 4:04	RI	15.12	14.722	105.243	102.972
2012	6/26/2012 5:04	RI	14.619	14.221	103.645	101.421
2012	6/26/2012 6:04	RI	14.619	14.722	104.179	101.421
2012	6/26/2012 7:04	RI	15.12	15.725	103.645	95.096
2012	6/26/2012 8:04	RI	16.121	17.228	101.495	89.678
2012	6/26/2012 9:04	RI	17.123	18.731	97.684	86.363
2012	6/26/2012 10:04	RI	18.124	20.233	95.478	82.435
2012	6/26/2012 11:04	RI	20.127	21.735	88.165	70.853
2012	6/26/2012 12:04	RI	19.126	21.234	88.165	72.624
2012	6/26/2012 13:04	RI	19.626	20.734	85.872	72.624
2012	6/26/2012 14:04	RI	19.626	21.234	86.447	73.799
2012	6/26/2012 15:04	RI	21.127	22.235	82.392	66.673
2012	6/26/2012 16:04	RI	19.626	20.734	80.047	71.445
2012	6/26/2012 17:04	RI	18.625	19.732	83.557	74.384
2012	6/26/2012 18:04	RI	18.625	19.732	87.594	74.967
2012	6/26/2012 19:04	RI	18.124	19.232	89.872	81.869
2012	6/26/2012 20:04	RI	17.624	17.729	91.567	83.564
2012	6/26/2012 21:04	RI	16.622	16.727	94.367	86.919
2012	6/26/2012 22:04	RI	16.121	16.226	96.031	90.772
2012	6/26/2012 23:04	RI	15.62	16.226	96.031	89.129
2012	6/27/2012 0:04	RI	15.62	15.725	94.923	86.363
2012	6/27/2012 1:04	RI	15.12	15.223	95.478	86.919
2012	6/27/2012 2:04	RI	14.619	14.221	94.923	91.317
2012	6/27/2012 3:04	RI	14.619	14.722	96.584	89.678
2012	6/27/2012 4:04	RI	14.619	14.221	96.584	91.317
2012	6/27/2012 5:04	RI	14.619	15.223	96.584	90.226
2012	6/27/2012 6:04	RI	15.12	15.725	96.584	88.027
2012	6/27/2012 7:04	RI	16.121	17.228	91.004	81.301
2012	6/27/2012 8:04	RI	17.624	19.232	89.872	76.711
2012	6/27/2012 9:04	RI	19.126	20.734	85.295	73.212
2012	6/27/2012 10:04	RI	20.127	23.236	83.557	64.255
2012	6/27/2012 11:04	RI	22.128	24.236	75.294	58.117
2012	6/27/2012 12:04	RI	22.128	24.736	71.676	53.74
2012	6/27/2012 13:04	RI	23.129	25.236	68.011	54.37
2012	6/27/2012 14:04	RI	23.129	25.736	68.625	53.74
2012	6/27/2012 15:04	RI	24.629	25.736	64.299	52.478
2012	6/27/2012 16:04	RI	23.129	25.236	70.459	54.37
2012	6/27/2012 17:04	RI	21.628	23.736	72.887	60.588
2012	6/27/2012 18:04	RI	21.127	22.235	86.447	72.035
2012	6/27/2012 19:04	RI	19.626	20.734	92.691	85.248
2012	6/27/2012 20:04	RI	19.126	19.732	96.031	88.578
2012	6/27/2012 21:04	RI	18.625	18.731	97.135	91.861
2012	6/27/2012 22:04	RI	18.124	18.23	98.779	92.945
2012	6/27/2012 23:04	RI	17.624	17.729	98.779	93.484
2012	6/28/2012 0:04	RI	17.123	17.228	98.232	93.484
2012	6/28/2012 1:04	RI	17.624	18.731	96.031	85.806
2012	6/28/2012 2:04	RI	17.624	18.23	88.736	77.289
2012	6/28/2012 3:04	RI	17.123	17.228	91.004	80.162
2012	6/28/2012 4:04	RI	16.622	16.727	91.567	83.564
2012	6/28/2012 5:04	RI	15.62	15.725	93.251	88.578
2012	6/28/2012 6:04	RI	16.121	16.727	97.135	91.317
2012	6/28/2012 7:04	RI	17.624	19.232	96.031	81.869
2012	6/28/2012 8:04	RI	19.126	21.234	88.165	75.55
2012	6/28/2012 9:04	RI	21.127	23.736	84.138	67.274
2012	6/28/2012 10:04	RI	22.128	25.236	79.457	64.255
2012	6/28/2012 11:04	RI	24.629	26.736	68.011	49.937
2012	6/28/2012 12:04	RI	24.629	27.236	64.299	44.792
2012	6/28/2012 13:04	RI	24.129	27.236	66.161	49.937
2012	6/28/2012 14:04	RI	24.129	25.736	69.849	66.07
2012	6/28/2012 15:04	RI	25.129	26.736	67.395	53.11
2012	6/28/2012 16:04	RI	24.129	26.736	77.681	59.972
2012	6/28/2012 17:04	RI	24.129	25.736	77.086	66.07
2012	6/28/2012 18:04	RI	22.628	24.236	84.138	74.967
2012	6/28/2012 19:04	RI	21.628	22.735	92.13	84.688
2012	6/28/2012 20:04	RI	20.127	20.734	94.367	88.027
2012	6/28/2012 21:04	RI	19.126	19.732	94.367	91.317
2012	6/28/2012 22:04	RI	18.625	18.731	99.325	96.163
2012	6/28/2012 23:04	RI	18.124	18.23	99.87	98.282
2012	6/29/2012 0:04	RI	17.624	17.729	100.413	99.857
2012	6/29/2012 1:04	RI	17.123	17.228	100.955	99.857
2012	6/29/2012 2:04	RI	17.123	17.228	101.495	100.901
2012	6/29/2012 3:04	RI	17.123	17.228	100.955	100.901
2012	6/29/2012 4:04	RI	17.123	17.228	101.495	101.939
2012	6/29/2012 5:04	RI	17.624	17.729	101.495	101.421
2012	6/29/2012 6:04	RI	18.124	19.232	101.495	99.334
2012	6/29/2012 7:04	RI	18.625	19.732	102.573	100.38
2012	6/29/2012 8:04	RI	19.626	20.734	100.955	99.334
2012	6/29/2012 9:04	RI	20.127	21.234	100.413	97.754
2012	6/29/2012 10:04	RI	20.627	22.735	100.955	93.484
2012	6/29/2012 11:04	RI	24.129	26.736	88.165	77.289
2012	6/29/2012 12:04	RI	24.629	26.736	89.872	76.711
2012	6/29/2012 13:04	RI	25.129	26.736	87.594	76.711
2012	6/29/2012 14:04	RI	25.129	27.236	84.717	74.384
2012	6/29/2012 15:04	RI	25.129	26.736	85.295	79.017
2012	6/29/2012 16:04	RI	24.629	26.236	89.305	83.001
2012	6/29/2012 17:04	RI	25.129	26.736	91.004	84.127
2012	6/29/2012 18:04	RI	24.629	26.736	91.004	80.162
2012	6/29/2012 19:04	RI	24.129	25.236	93.251	87.473
2012	6/29/2012 20:04	RI	23.129	24.736	96.031	90.226
2012	6/29/2012 21:04	RI	23.129	24.236	95.478	89.678
2012	6/29/2012 22:04	RI	22.128	23.236	98.232	96.163
2012	6/29/2012 23:04	RI	22.128	23.736	91.004	77.866
2012	6/30/2012 0:04	RI	21.127	21.735	92.13	87.473
2012	6/30/2012 1:04	RI	19.626	19.732	95.478	90.226
2012	6/30/2012 2:04	RI	18.625	18.23	97.684	94.56
2012	6/30/2012 3:04	RI	17.624	17.228	98.779	97.754
2012	6/30/2012 4:04	RI	17.624	17.228	99.87	98.282
2012	6/30/2012 5:04	RI	17.123	17.228	99.87	99.334
2012	6/30/2012 6:04	RI	18.124	18.23	100.955	97.754
2012	6/30/2012 7:04	RI	19.126	20.734	99.87	92.945
2012	6/30/2012 8:04	RI	20.627	23.236	98.232	88.027
2012	6/30/2012 9:04	RI	23.129	26.236	82.392	62.427
2012	6/30/2012 10:04	RI	24.629	28.735	75.893	58.117
2012	6/30/2012 11:04	RI	27.129	29.734	69.237	48.659
2012	6/30/2012 12:04	RI	27.129	30.233	69.849	49.299
2012	6/30/2012 13:04	RI	28.128	31.232	63.052	47.375
2012	6/30/2012 14:04	RI	28.628	31.232	64.299	48.018
2012	6/30/2012 15:04	RI	28.628	30.233	72.282	61.202
2012	6/30/2012 16:04	RI	26.629	28.735	75.294	66.07
2012	6/30/2012 17:04	RI	25.629	27.736	80.047	69.665
2012	6/30/2012 18:04	RI	24.629	25.736	87.594	78.442
2012	6/30/2012 19:04	RI	23.129	24.236	93.81	85.806
2012	6/30/2012 20:04	RI	22.128	22.735	93.81	89.129
2012	6/30/2012 21:04	RI	21.127	21.234	97.135	94.56
2012	6/30/2012 22:04	RI	20.627	20.734	98.232	97.225
2012	6/30/2012 23:04	RI	20.127	20.233	100.955	97.754
2012	7/1/2012 0:04	RI	19.626	19.732	100.413	99.857
2012	7/1/2012 1:04	RI	19.626	19.732	100.955	99.334
2012	7/1/2012 2:04	RI	19.126	19.232	100.413	100.901
2012	7/1/2012 3:04	RI	19.126	19.232	100.955	100.38
2012	7/1/2012 4:04	RI	18.625	18.731	103.645	101.939
2012	7/1/2012 5:04	RI	18.124	18.23	100.955	100.901
2012	7/1/2012 6:04	RI	18.625	19.232	102.035	99.857
2012	7/1/2012 7:04	RI	20.127	21.234	99.87	97.225
2012	7/1/2012 8:04	RI	21.628	24.236	100.413	94.023
2012	7/1/2012 9:04	RI	23.629	26.736	94.367	81.301
2012	7/1/2012 10:04	RI	25.129	28.735	86.447	69.665
2012	7/1/2012 11:04	RI	27.628	30.233	73.491	61.202
2012	7/1/2012 12:04	RI	27.628	30.233	78.274	65.466
2012	7/1/2012 13:04	RI	27.628	30.233	74.093	60.588
2012	7/1/2012 14:04	RI	28.128	30.233	74.694	61.816
2012	7/1/2012 15:04	RI	27.628	29.734	78.274	66.673
2012	7/1/2012 16:04	RI	23.629	22.235	99.325	99.857
2012	7/1/2012 17:04	RI	22.128	22.235	102.035	102.456
2012	7/1/2012 18:04	RI	21.628	22.235	102.035	101.421
2012	7/1/2012 19:04	RI	21.628	21.735	104.179	101.939
2012	7/1/2012 20:04	RI	20.627	20.734	103.109	102.456
2012	7/1/2012 21:04	RI	20.127	20.233	102.573	102.972
2012	7/1/2012 22:04	RI	19.626	19.732	103.645	102.456
2012	7/1/2012 23:04	RI	19.626	19.232	103.109	103.486
2012	7/2/2012 0:04	RI	18.625	18.731	105.243	102.456
2012	7/2/2012 1:04	RI	18.124	18.23	104.712	104.511
2012	7/2/2012 2:04	RI	17.624	17.228	104.712	103.999
2012	7/2/2012 3:04	RI	18.124	17.729	104.712	104.511
2012	7/2/2012 4:04	RI	18.124	17.729	103.645	103.999
2012	7/2/2012 5:04	RI	17.624	17.228	104.712	103.486
2012	7/2/2012 6:04	RI	18.124	18.23	104.179	104.511
2012	7/2/2012 7:04	RI	19.126	20.233	103.645	102.972
2012	7/2/2012 8:04	RI	20.127	21.735	104.179	95.096
2012	7/2/2012 9:04	RI	21.127	23.736	102.035	83.001
2012	7/2/2012 10:04	RI	21.628	24.236	98.779	81.869
2012	7/2/2012 11:04	RI	23.129	26.236	91.567	70.26
2012	7/2/2012 12:04	RI	23.129	24.736	88.736	79.017
2012	7/2/2012 13:04	RI	23.129	25.236	89.305	78.442
2012	7/2/2012 14:04	RI	24.629	26.236	87.021	73.212
2012	7/2/2012 15:04	RI	22.128	23.236	93.81	88.027
2012	7/2/2012 16:04	RI	22.128	23.236	95.478	85.806
2012	7/2/2012 17:04	RI	22.628	24.236	93.81	84.127
2012	7/2/2012 18:04	RI	21.628	22.235	92.13	83.564
2012	7/2/2012 19:04	RI	20.627	21.234	96.031	88.578
2012	7/2/2012 20:04	RI	19.626	19.732	95.478	92.945
2012	7/2/2012 21:04	RI	18.625	18.23	99.325	97.754
2012	7/2/2012 22:04	RI	17.624	17.228	100.413	99.857
2012	7/2/2012 23:04	RI	17.123	16.727	100.413	100.901
2012	7/3/2012 0:04	RI	16.622	16.226	101.495	101.421
2012	7/3/2012 1:04	RI	17.123	16.727	101.495	102.456
2012	7/3/2012 2:04	RI	17.123	16.727	102.035	102.456
2012	7/3/2012 3:04	RI	16.622	16.226	102.573	102.456
2012	7/3/2012 4:04	RI	16.622	16.226	102.035	102.972
2012	7/3/2012 5:04	RI	16.121	15.223	101.495	103.486
2012	7/3/2012 6:04	RI	16.622	16.727	102.573	101.939
2012	7/3/2012 7:04	RI	17.624	19.232	102.035	99.334
2012	7/3/2012 8:04	RI	19.626	21.234	100.955	90.772
2012	7/3/2012 9:04	RI	21.127	23.236	91.004	74.967
2012	7/3/2012 10:04	RI	22.128	25.736	80.635	59.355
2012	7/3/2012 11:04	RI	24.129	26.736	71.676	56.873
2012	7/3/2012 12:04	RI	24.129	26.736	74.093	53.11
2012	7/3/2012 13:04	RI	23.629	25.736	80.047	66.07
2012	7/3/2012 14:04	RI	25.629	27.736	69.849	54.997
2012	7/3/2012 15:04	RI	25.629	27.736	74.694	59.972
2012	7/3/2012 16:04	RI	24.129	26.236	77.681	70.26
2012	7/3/2012 17:04	RI	24.129	25.236	82.975	76.131
2012	7/3/2012 18:04	RI	22.128	23.236	81.222	69.665
2012	7/3/2012 19:04	RI	21.127	21.234	90.439	79.017
2012	7/3/2012 20:04	RI	20.127	20.734	93.81	87.473
2012	7/3/2012 21:04	RI	19.626	20.233	97.135	92.945
2012	7/3/2012 22:04	RI	19.626	19.732	98.232	96.163
2012	7/3/2012 23:04	RI	19.626	19.732	99.325	98.282
2012	7/4/2012 0:04	RI	19.126	19.232	100.413	100.38
2012	7/4/2012 1:04	RI	18.625	18.731	100.955	100.901
2012	7/4/2012 2:04	RI	19.126	19.232	100.955	100.901
2012	7/4/2012 3:04	RI	19.626	20.233	100.955	100.38
2012	7/4/2012 4:04	RI	20.127	20.734	100.955	100.901
2012	7/4/2012 5:04	RI	20.127	20.734	101.495	101.421
2012	7/4/2012 6:04	RI	20.127	20.734	101.495	101.939
2012	7/4/2012 7:04	RI	20.127	20.734	102.573	101.421
2012	7/4/2012 8:04	RI	20.127	20.734	103.109	101.939
2012	7/4/2012 9:04	RI	21.127	22.235	102.573	101.939
2012	7/4/2012 10:04	RI	22.628	23.736	101.495	101.939
2012	7/4/2012 11:04	RI	23.129	24.236	103.109	100.901
2012	7/4/2012 12:04	RI	24.129	25.736	101.495	100.901
2012	7/4/2012 13:04	RI	24.629	25.236	100.955	101.421
2012	7/4/2012 14:04	RI	26.129	27.236	98.232	90.226
2012	7/4/2012 15:04	RI	26.629	28.235	89.305	79.017
2012	7/4/2012 16:04	RI	25.629	27.236	88.165	81.301
2012	7/4/2012 17:04	RI	25.629	26.736	89.872	84.688
2012	7/4/2012 18:04	RI	24.129	25.236	95.478	90.226
2012	7/4/2012 19:04	RI	23.129	23.736	97.684	92.403
2012	7/4/2012 20:04	RI	21.628	22.235	98.779	96.163
2012	7/4/2012 21:04	RI	21.628	21.735	99.325	98.809
2012	7/4/2012 22:04	RI	21.628	22.235	100.413	99.857
2012	7/4/2012 23:04	RI	21.628	22.235	100.413	98.282
2012	7/5/2012 0:04	RI	21.628	22.235	99.87	99.857
2012	7/5/2012 1:04	RI	21.127	21.735	99.87	99.334
2012	7/5/2012 2:04	RI	21.127	21.735	100.413	101.421
2012	7/5/2012 3:04	RI	21.127	21.234	101.495	100.901
2012	7/5/2012 4:04	RI	20.627	21.234	101.495	101.421
2012	7/5/2012 5:04	RI	21.127	21.735	101.495	100.901
2012	7/5/2012 6:04	RI	21.127	22.235	100.413	100.901
2012	7/5/2012 7:04	RI	22.128	24.236	96.584	82.435
2012	7/5/2012 8:04	RI	23.129	25.236	89.872	72.035
2012	7/5/2012 9:04	RI	24.129	26.736	85.295	68.472
2012	7/5/2012 10:04	RI	25.129	27.736	81.808	67.274
2012	7/5/2012 11:04	RI	26.129	28.235	77.681	60.588
2012	7/5/2012 12:04	RI	25.629	27.736	78.866	62.427
2012	7/5/2012 13:04	RI	25.129	27.736	82.392	72.624
2012	7/5/2012 14:04	RI	26.129	27.236	85.872	74.384
2012	7/5/2012 15:04	RI	25.629	26.236	81.808	74.967
2012	7/5/2012 16:04	RI	24.129	24.736	89.872	83.564
2012	7/5/2012 17:04	RI	24.129	24.736	90.439	84.688
2012	7/5/2012 18:04	RI	22.628	23.236	94.367	87.473
2012	7/5/2012 19:04	RI	22.128	22.735	95.478	89.678
2012	7/5/2012 20:04	RI	20.627	20.734	95.478	94.56
2012	7/5/2012 21:04	RI	20.127	19.732	98.232	97.225
2012	7/5/2012 22:04	RI	19.126	18.731	99.325	99.334
2012	7/5/2012 23:04	RI	18.625	18.23	99.87	100.38
2012	7/6/2012 0:04	RI	18.124	18.23	100.413	100.38
2012	7/6/2012 1:04	RI	18.124	17.729	101.495	101.421
2012	7/6/2012 2:04	RI	17.624	17.228	100.955	101.939
2012	7/6/2012 3:04	RI	17.624	17.228	101.495	101.421
2012	7/6/2012 4:04	RI	17.123	16.226	100.955	101.939
2012	7/6/2012 5:04	RI	16.622	16.226	100.413	102.456
2012	7/6/2012 6:04	RI	17.123	17.228	100.955	101.421
2012	7/6/2012 7:04	RI	18.625	19.732	101.495	97.225
2012	7/6/2012 8:04	RI	20.127	22.235	99.87	94.56
2012	7/6/2012 9:04	RI	22.128	24.736	90.439	77.289
2012	7/6/2012 10:04	RI	23.629	26.236	85.872	71.445
2012	7/6/2012 11:04	RI	24.629	27.736	81.222	64.255
2012	7/6/2012 12:04	RI	25.129	28.235	80.635	61.816
2012	7/6/2012 13:04	RI	26.629	28.735	78.274	61.816
2012	7/6/2012 14:04	RI	27.129	28.735	77.086	66.07
2012	7/6/2012 15:04	RI	26.629	28.735	82.392	72.035
2012	7/6/2012 16:04	RI	25.629	27.236	85.295	76.711
2012	7/6/2012 17:04	RI	25.629	27.236	84.717	74.967
2012	7/6/2012 18:04	RI	24.129	25.236	92.13	86.919
2012	7/6/2012 19:04	RI	23.129	23.736	95.478	90.772
2012	7/6/2012 20:04	RI	22.128	22.735	97.135	94.023
2012	7/6/2012 21:04	RI	21.628	22.235	98.232	95.63
2012	7/6/2012 22:04	RI	21.127	21.735	99.325	98.282
2012	7/6/2012 23:04	RI	21.127	21.735	99.325	99.857
2012	7/7/2012 0:04	RI	21.127	21.735	99.87	99.857
2012	7/7/2012 1:04	RI	21.127	21.735	99.325	100.38
2012	7/7/2012 2:04	RI	21.127	21.735	99.325	100.901
2012	7/7/2012 3:04	RI	21.127	21.735	100.413	100.901
2012	7/7/2012 4:04	RI	21.127	21.735	101.495	98.282
2012	7/7/2012 5:04	RI	20.627	21.234	99.87	99.857
2012	7/7/2012 6:04	RI	21.127	21.735	99.87	101.421
2012	7/7/2012 7:04	RI	22.128	23.736	100.413	96.163
2012	7/7/2012 8:04	RI	23.129	25.236	97.135	89.129
2012	7/7/2012 9:04	RI	24.129	26.236	94.923	88.578
2012	7/7/2012 10:04	RI	25.629	27.736	92.691	85.806
2012	7/7/2012 11:04	RI	26.129	28.235	91.004	80.732
2012	7/7/2012 12:04	RI	27.129	29.734	87.594	77.289
2012	7/7/2012 13:04	RI	29.128	31.731	78.866	66.673
2012	7/7/2012 14:04	RI	26.629	28.235	86.447	78.442
2012	7/7/2012 15:04	RI	25.629	26.736	93.81	89.678
2012	7/7/2012 16:04	RI	25.129	26.236	93.251	88.578
2012	7/7/2012 17:04	RI	24.629	26.236	93.81	84.127
2012	7/7/2012 18:04	RI	25.129	27.236	85.295	72.624
2012	7/7/2012 19:04	RI	24.629	25.736	85.295	76.711
2012	7/7/2012 20:04	RI	23.629	25.236	88.736	79.017
2012	7/7/2012 21:04	RI	23.129	23.736	94.367	86.363
2012	7/7/2012 22:04	RI	22.628	23.236	92.691	87.473
2012	7/7/2012 23:04	RI	21.628	22.235	96.584	92.403
2012	7/8/2012 0:04	RI	21.127	20.734	97.684	97.754
2012	7/8/2012 1:04	RI	20.127	20.233	98.779	96.695
2012	7/8/2012 2:04	RI	20.127	20.233	97.684	96.695
2012	7/8/2012 3:04	RI	19.626	19.232	98.779	97.225
2012	7/8/2012 4:04	RI	18.625	18.23	98.779	99.857
2012	7/8/2012 5:04	RI	18.124	18.23	99.87	100.901
2012	7/8/2012 6:04	RI	19.626	20.233	99.325	98.282
2012	7/8/2012 7:04	RI	21.127	22.735	98.232	91.861
2012	7/8/2012 8:04	RI	22.628	25.236	89.872	77.866
2012	7/8/2012 9:04	RI	24.129	27.236	86.447	71.445
2012	7/8/2012 10:04	RI	25.129	28.235	80.635	61.202
2012	7/8/2012 11:04	RI	25.629	28.235	78.274	61.816
2012	7/8/2012 12:04	RI	26.629	28.235	74.093	67.874
2012	7/8/2012 13:04	RI	27.129	28.735	77.681	65.466
2012	7/8/2012 14:04	RI	28.628	29.734	68.625	61.816
2012	7/8/2012 15:04	RI	25.629	27.236	80.635	68.472
2012	7/8/2012 16:04	RI	26.129	28.235	78.274	61.816
2012	7/8/2012 17:04	RI	26.129	27.736	77.681	64.255
2012	7/8/2012 18:04	RI	25.129	26.236	81.222	75.55
2012	7/8/2012 19:04	RI	23.629	24.736	88.736	79.017
2012	7/8/2012 20:04	RI	22.628	22.735	92.13	87.473
2012	7/8/2012 21:04	RI	21.628	21.735	94.367	91.861
2012	7/8/2012 22:04	RI	21.127	21.234	97.135	94.023
2012	7/8/2012 23:04	RI	21.127	21.234	98.232	94.023
2012	7/9/2012 0:04	RI	21.127	21.735	94.923	87.473
2012	7/9/2012 1:04	RI	21.127	22.235	85.872	73.799
2012	7/9/2012 2:04	RI	20.627	21.735	80.047	66.07
2012	7/9/2012 3:04	RI	20.127	20.734	78.866	65.466
2012	7/9/2012 4:04	RI	19.126	19.732	81.808	72.624
2012	7/9/2012 5:04	RI	19.126	19.232	82.975	74.384
2012	7/9/2012 6:04	RI	18.625	19.232	88.165	77.866
2012	7/9/2012 7:04	RI	19.626	21.234	85.872	70.853
2012	7/9/2012 8:04	RI	20.627	21.735	78.866	67.274
2012	7/9/2012 9:04	RI	21.628	23.736	78.866	61.202
2012	7/9/2012 10:04	RI	22.128	24.236	69.849	55.624
2012	7/9/2012 11:04	RI	23.129	24.736	75.294	58.736
2012	7/9/2012 12:04	RI	24.129	26.236	66.161	50.575
2012	7/9/2012 13:04	RI	25.129	26.736	61.171	48.018
2012	7/9/2012 14:04	RI	26.129	27.236	60.542	51.21
2012	7/9/2012 15:04	RI	24.129	25.236	75.294	61.816
2012	7/9/2012 16:04	RI	24.129	25.236	69.237	58.117
2012	7/9/2012 17:04	RI	23.129	24.736	78.866	66.07
2012	7/9/2012 18:04	RI	22.128	22.735	82.392	72.624
2012	7/9/2012 19:04	RI	21.127	21.234	87.021	76.711
2012	7/9/2012 20:04	RI	19.126	18.731	91.567	86.363
2012	7/9/2012 21:04	RI	18.124	17.729	94.923	92.403
2012	7/9/2012 22:04	RI	17.624	17.228	96.584	95.63
2012	7/9/2012 23:04	RI	17.123	16.727	98.779	97.754
2012	7/10/2012 0:04	RI	17.123	16.727	99.325	98.282
2012	7/10/2012 1:04	RI	16.622	16.226	99.325	99.857
2012	7/10/2012 2:04	RI	16.622	16.226	99.87	100.901
2012	7/10/2012 3:04	RI	16.622	16.226	98.779	99.334
2012	7/10/2012 4:04	RI	16.622	16.226	98.779	96.163
2012	7/10/2012 5:04	RI	16.121	16.226	97.135	94.023
2012	7/10/2012 6:04	RI	16.622	17.228	96.584	91.317
2012	7/10/2012 7:04	RI	17.624	18.23	97.135	90.226
2012	7/10/2012 8:04	RI	19.126	20.734	94.367	78.442
2012	7/10/2012 9:04	RI	21.127	23.736	82.392	66.673
2012	7/10/2012 10:04	RI	22.128	24.236	74.694	58.117
2012	7/10/2012 11:04	RI	23.629	25.736	61.799	44.792
2012	7/10/2012 12:04	RI	24.629	26.736	64.921	42.187
2012	7/10/2012 13:04	RI	25.129	27.236	68.625	48.018
2012	7/10/2012 14:04	RI	26.129	27.236	62.426	49.299
2012	7/10/2012 15:04	RI	25.129	26.736	69.849	57.495
2012	7/10/2012 16:04	RI	24.629	25.236	71.676	54.997
2012	7/10/2012 17:04	RI	23.629	25.236	81.222	68.472
2012	7/10/2012 18:04	RI	22.628	23.736	85.295	77.289
2012	7/10/2012 19:04	RI	22.128	22.735	92.13	85.248
2012	7/10/2012 20:04	RI	20.627	20.734	94.923	92.403
2012	7/10/2012 21:04	RI	19.626	19.232	97.135	95.63
2012	7/10/2012 22:04	RI	19.126	18.731	98.232	98.282
2012	7/10/2012 23:04	RI	18.124	17.729	99.325	98.282
2012	7/11/2012 0:04	RI	17.624	17.228	100.413	100.38
2012	7/11/2012 1:04	RI	18.124	17.729	99.87	99.857
2012	7/11/2012 2:04	RI	17.624	17.228	100.413	100.38
2012	7/11/2012 3:04	RI	17.123	16.727	100.413	100.901
2012	7/11/2012 4:04	RI	16.622	15.725	99.325	100.901
2012	7/11/2012 5:04	RI	16.121	15.725	99.325	101.421
2012	7/11/2012 6:04	RI	16.622	16.727	100.955	99.857
2012	7/11/2012 7:04	RI	18.124	18.731	100.955	97.225
2012	7/11/2012 8:04	RI	20.127	22.235	98.779	92.403
2012	7/11/2012 9:04	RI	22.128	24.236	96.584	84.127
2012	7/11/2012 10:04	RI	23.129	25.236	89.872	76.131
2012	7/11/2012 11:04	RI	24.129	26.736	81.222	69.665
2012	7/11/2012 12:04	RI	25.129	27.236	77.086	59.355
2012	7/11/2012 13:04	RI	25.629	27.236	69.849	57.495
2012	7/11/2012 14:04	RI	25.629	26.736	74.093	66.07
2012	7/11/2012 15:04	RI	25.629	27.236	75.294	63.038
2012	7/11/2012 16:04	RI	24.629	25.736	78.274	71.445
2012	7/11/2012 17:04	RI	24.129	25.236	80.047	73.212
2012	7/11/2012 18:04	RI	23.129	23.736	88.165	81.301
2012	7/11/2012 19:04	RI	22.128	22.735	92.13	88.027
2012	7/11/2012 20:04	RI	21.127	21.234	95.478	94.56
2012	7/11/2012 21:04	RI	20.127	20.233	97.135	97.225
2012	7/11/2012 22:04	RI	19.126	18.731	98.779	98.282
2012	7/11/2012 23:04	RI	18.625	18.23	98.779	101.939
2012	7/12/2012 0:04	RI	18.124	17.228	99.87	99.857
2012	7/12/2012 1:04	RI	17.123	16.727	99.325	100.38
2012	7/12/2012 2:04	RI	16.622	16.226	99.325	100.38
2012	7/12/2012 3:04	RI	16.121	15.223	99.325	100.901
2012	7/12/2012 4:04	RI	15.62	14.722	98.779	100.901
2012	7/12/2012 5:04	RI	15.62	14.722	99.87	101.421
2012	7/12/2012 6:04	RI	16.121	16.226	99.87	99.857
2012	7/12/2012 7:04	RI	17.624	18.23	99.87	95.63
2012	7/12/2012 8:04	RI	20.127	21.234	100.413	92.403
2012	7/12/2012 9:04	RI	22.128	25.236	91.567	70.853
2012	7/12/2012 10:04	RI	23.629	25.736	87.021	75.55
2012	7/12/2012 11:04	RI	24.129	26.236	83.557	72.624
2012	7/12/2012 12:04	RI	25.129	26.736	80.047	72.035
2012	7/12/2012 13:04	RI	25.129	27.236	78.866	66.673
2012	7/12/2012 14:04	RI	27.129	27.736	66.161	54.997
2012	7/12/2012 15:04	RI	25.629	27.236	66.779	56.873
2012	7/12/2012 16:04	RI	24.629	25.736	76.49	69.665
2012	7/12/2012 17:04	RI	24.129	25.236	74.093	64.861
2012	7/12/2012 18:04	RI	22.628	23.236	80.047	70.853
2012	7/12/2012 19:04	RI	21.628	22.235	81.808	74.384
2012	7/12/2012 20:04	RI	20.627	20.734	89.305	81.301
2012	7/12/2012 21:04	RI	19.626	19.732	92.13	88.578
2012	7/12/2012 22:04	RI	19.126	18.731	95.478	93.484
2012	7/12/2012 23:04	RI	19.126	19.232	96.584	95.096
2012	7/13/2012 0:04	RI	18.625	18.23	97.684	97.754
2012	7/13/2012 1:04	RI	18.124	18.23	98.779	97.754
2012	7/13/2012 2:04	RI	18.124	17.729	99.325	99.857
2012	7/13/2012 3:04	RI	17.624	17.729	99.87	100.38
2012	7/13/2012 4:04	RI	17.624	17.729	99.325	100.901
2012	7/13/2012 5:04	RI	17.624	17.729	99.325	101.421
2012	7/13/2012 6:04	RI	18.625	19.232	100.413	99.857
2012	7/13/2012 7:04	RI	20.127	21.234	99.87	97.754
2012	7/13/2012 8:04	RI	21.127	22.735	98.232	93.484
2012	7/13/2012 9:04	RI	22.628	25.236	97.684	83.001
2012	7/13/2012 10:04	RI	23.629	25.736	92.691	81.869
2012	7/13/2012 11:04	RI	25.129	27.236	84.138	69.665
2012	7/13/2012 12:04	RI	25.629	27.236	86.447	73.799
2012	7/13/2012 13:04	RI	25.629	27.736	79.457	72.624
2012	7/13/2012 14:04	RI	26.629	27.736	73.491	67.874
2012	7/13/2012 15:04	RI	24.629	25.736	85.295	80.732
2012	7/13/2012 16:04	RI	23.129	23.736	85.295	76.711
2012	7/13/2012 17:04	RI	22.628	23.236	88.165	80.732
2012	7/13/2012 18:04	RI	22.128	22.735	89.305	79.59
2012	7/13/2012 19:04	RI	21.127	21.234	91.567	84.688
2012	7/13/2012 20:04	RI	20.127	19.732	94.367	90.772
2012	7/13/2012 21:04	RI	19.126	19.232	94.923	95.63
2012	7/13/2012 22:04	RI	19.126	18.731	98.232	97.225
2012	7/13/2012 23:04	RI	18.625	18.731	98.779	98.282
2012	7/14/2012 0:04	RI	18.625	18.731	99.325	98.282
2012	7/14/2012 1:04	RI	18.625	18.731	99.325	99.334
2012	7/14/2012 2:04	RI	18.625	18.731	100.413	99.334
2012	7/14/2012 3:04	RI	18.625	19.232	99.87	98.282
2012	7/14/2012 4:04	RI	19.126	19.732	98.779	98.809
2012	7/14/2012 5:04	RI	19.626	20.233	100.413	98.809
2012	7/14/2012 6:04	RI	19.626	20.233	99.87	100.38
2012	7/14/2012 7:04	RI	20.127	21.234	100.955	97.754
2012	7/14/2012 8:04	RI	21.127	22.235	98.232	91.317
2012	7/14/2012 9:04	RI	22.628	24.236	97.135	91.861
2012	7/14/2012 10:04	RI	23.629	25.236	94.923	86.363
2012	7/14/2012 11:04	RI	24.629	26.736	93.251	85.248
2012	7/14/2012 12:04	RI	26.629	29.234	86.447	75.55
2012	7/14/2012 13:04	RI	27.628	30.233	68.625	54.997
2012	7/14/2012 14:04	RI	29.128	30.233	72.887	62.427
2012	7/14/2012 15:04	RI	26.129	28.735	84.717	72.624
2012	7/14/2012 16:04	RI	27.129	28.735	72.282	59.972
2012	7/14/2012 17:04	RI	27.129	28.235	69.849	64.861
2012	7/14/2012 18:04	RI	25.629	27.236	72.282	63.647
2012	7/14/2012 19:04	RI	24.629	25.736	81.222	71.445
2012	7/14/2012 20:04	RI	23.629	24.736	80.047	72.035
2012	7/14/2012 21:04	RI	22.628	23.236	84.717	79.017
2012	7/14/2012 22:04	RI	22.128	22.735	91.004	83.001
2012	7/14/2012 23:04	RI	21.628	22.235	89.872	85.248
2012	7/15/2012 0:04	RI	21.127	21.234	92.13	88.027
2012	7/15/2012 1:04	RI	20.627	20.734	94.367	92.403
2012	7/15/2012 2:04	RI	20.127	20.734	96.031	94.56
2012	7/15/2012 3:04	RI	20.127	20.233	97.684	97.754
2012	7/15/2012 4:04	RI	19.626	20.233	97.684	98.809
2012	7/15/2012 5:04	RI	19.626	20.233	98.779	98.809
2012	7/15/2012 6:04	RI	20.127	21.234	98.232	97.754
2012	7/15/2012 7:04	RI	21.127	22.735	97.684	92.945
2012	7/15/2012 8:04	RI	23.129	24.736	93.81	86.919
2012	7/15/2012 9:04	RI	25.129	28.235	87.594	72.624
2012	7/15/2012 10:04	RI	25.629	28.235	84.138	72.035
2012	7/15/2012 11:04	RI	27.129	29.234	80.635	70.853
2012	7/15/2012 12:04	RI	27.129	28.735	81.808	69.069
2012	7/15/2012 13:04	RI	27.628	29.234	75.294	71.445
2012	7/15/2012 14:04	RI	28.128	29.734	78.866	73.212
2012	7/15/2012 15:04	RI	26.129	26.736	86.447	84.688
2012	7/15/2012 16:04	RI	24.629	25.236	92.691	89.129
2012	7/15/2012 17:04	RI	24.129	24.736	93.81	90.772
2012	7/15/2012 18:04	RI	23.629	24.236	97.684	98.809
2012	7/15/2012 19:04	RI	23.129	23.736	99.87	100.38
2012	7/15/2012 20:04	RI	22.628	23.236	100.413	100.38
2012	7/15/2012 21:04	RI	22.628	23.236	100.955	101.421
2012	7/15/2012 22:04	RI	22.628	23.236	100.955	101.421
2012	7/15/2012 23:04	RI	22.628	23.236	101.495	100.901
2012	7/16/2012 0:04	RI	22.628	23.236	100.955	101.939
2012	7/16/2012 1:04	RI	22.628	22.735	100.955	101.421
2012	7/16/2012 2:04	RI	22.128	22.735	102.035	101.421
2012	7/16/2012 3:04	RI	22.128	22.235	101.495	102.972
2012	7/16/2012 4:04	RI	21.628	21.735	102.035	102.456
2012	7/16/2012 5:04	RI	21.127	21.735	102.035	101.939
2012	7/16/2012 6:04	RI	21.628	21.735	101.495	101.939
2012	7/16/2012 7:04	RI	21.628	22.735	101.495	102.456
2012	7/16/2012 8:04	RI	22.128	23.236	100.955	102.456
2012	7/16/2012 9:04	RI	23.629	25.736	102.035	94.023
2012	7/16/2012 10:04	RI	23.629	26.236	100.955	86.363
2012	7/16/2012 11:04	RI	25.129	27.736	99.87	83.564
2012	7/16/2012 12:04	RI	26.129	28.235	92.691	83.001
2012	7/16/2012 13:04	RI	26.629	28.735	88.736	75.55
2012	7/16/2012 14:04	RI	27.628	29.734	84.717	77.289
2012	7/16/2012 15:04	RI	26.129	27.236	94.367	80.732
2012	7/16/2012 16:04	RI	26.129	27.736	96.584	89.678
2012	7/16/2012 17:04	RI	26.629	28.235	91.567	78.442
2012	7/16/2012 18:04	RI	25.629	26.736	96.031	89.678
2012	7/16/2012 19:04	RI	24.629	25.236	98.232	94.023
2012	7/16/2012 20:04	RI	23.629	24.236	98.779	97.225
2012	7/16/2012 21:04	RI	23.129	23.236	99.325	98.282
2012	7/16/2012 22:04	RI	22.628	22.735	99.87	99.334
2012	7/16/2012 23:04	RI	22.128	22.235	100.413	100.901
2012	7/17/2012 0:04	RI	21.628	21.735	100.413	100.901
2012	7/17/2012 1:04	RI	21.127	21.234	100.955	100.901
2012	7/17/2012 2:04	RI	21.127	21.234	100.955	101.939
2012	7/17/2012 3:04	RI	20.627	20.734	100.413	101.421
2012	7/17/2012 4:04	RI	20.627	20.734	100.413	101.939
2012	7/17/2012 5:04	RI	20.127	20.233	102.573	100.901
2012	7/17/2012 6:04	RI	20.627	21.234	101.495	101.421
2012	7/17/2012 7:04	RI	21.628	23.236	100.955	99.334
2012	7/17/2012 8:04	RI	22.628	24.236	99.325	97.225
2012	7/17/2012 9:04	RI	24.629	28.735	98.779	79.59
2012	7/17/2012 10:04	RI	25.629	28.235	94.923	82.435
2012	7/17/2012 11:04	RI	27.129	29.734	91.004	79.59
2012	7/17/2012 12:04	RI	27.628	30.233	86.447	73.212
2012	7/17/2012 13:04	RI	27.628	29.734	81.222	70.853
2012	7/17/2012 14:04	RI	29.627	30.233	71.068	69.665
2012	7/17/2012 15:04	RI	29.627	29.234	71.676	64.861
2012	7/17/2012 16:04	RI	27.628	29.234	79.457	68.472
2012	7/17/2012 17:04	RI	26.629	28.235	78.866	69.665
2012	7/17/2012 18:04	RI	25.629	27.236	83.557	74.967
2012	7/17/2012 19:04	RI	25.129	26.236	86.447	78.442
2012	7/17/2012 20:04	RI	24.129	25.736	87.594	78.442
2012	7/17/2012 21:04	RI	23.629	24.236	91.004	85.806
2012	7/17/2012 22:04	RI	23.129	23.736	96.031	91.861
2012	7/17/2012 23:04	RI	23.129	24.236	95.478	90.772
2012	7/18/2012 0:04	RI	23.629	24.736	93.81	88.027
2012	7/18/2012 1:04	RI	24.129	25.236	94.367	89.129
2012	7/18/2012 2:04	RI	24.129	25.736	93.81	86.919
2012	7/18/2012 3:04	RI	24.629	26.236	91.567	83.001
2012	7/18/2012 4:04	RI	24.129	24.736	95.478	91.317
2012	7/18/2012 5:04	RI	23.129	23.736	99.325	94.023
2012	7/18/2012 6:04	RI	23.129	23.736	97.684	96.163
2012	7/18/2012 7:04	RI	23.629	25.236	97.135	93.484
2012	7/18/2012 8:04	RI	24.629	26.736	97.684	91.317
2012	7/18/2012 9:04	RI	26.129	29.234	96.031	82.435
2012	7/18/2012 10:04	RI	27.129	29.234	94.923	88.578
2012	7/18/2012 11:04	RI	27.628	30.733	94.923	86.919
2012	7/18/2012 12:04	RI	29.627	32.23	89.305	76.131
2012	7/18/2012 13:04	RI	30.626	33.228	85.295	73.799
2012	7/18/2012 14:04	RI	32.624	32.729	69.849	68.472
2012	7/18/2012 15:04	RI	27.628	28.235	89.305	78.442
2012	7/18/2012 16:04	RI	24.629	24.736	90.439	86.919
2012	7/18/2012 17:04	RI	23.629	23.736	98.232	98.282
2012	7/18/2012 18:04	RI	23.629	24.236	99.325	98.809
2012	7/18/2012 19:04	RI	23.129	23.736	98.232	98.809
2012	7/18/2012 20:04	RI	22.628	22.735	99.325	99.334
2012	7/18/2012 21:04	RI	22.128	22.235	99.325	100.38
2012	7/18/2012 22:04	RI	21.628	22.235	99.87	100.38
2012	7/18/2012 23:04	RI	21.628	21.735	99.87	100.38
2012	7/19/2012 0:04	RI	21.628	21.735	100.955	100.901
2012	7/19/2012 1:04	RI	21.628	22.235	100.955	100.901
2012	7/19/2012 2:04	RI	21.628	22.235	100.955	101.939
2012	7/19/2012 3:04	RI	21.127	20.734	99.87	102.456
2012	7/19/2012 4:04	RI	19.626	19.232	100.413	102.972
2012	7/19/2012 5:04	RI	18.625	18.23	102.035	103.486
2012	7/19/2012 6:04	RI	19.126	19.232	102.035	103.486
2012	7/19/2012 7:04	RI	19.126	18.731	101.495	102.972
2012	7/19/2012 8:04	RI	19.126	19.232	101.495	98.809
2012	7/19/2012 9:04	RI	19.126	19.232	101.495	101.421
2012	7/19/2012 10:04	RI	19.126	19.232	101.495	101.421
2012	7/19/2012 11:04	RI	20.127	21.234	99.87	94.023
2012	7/19/2012 12:04	RI	20.627	21.735	99.87	90.772
2012	7/19/2012 13:04	RI	21.628	22.735	96.584	87.473
2012	7/19/2012 14:04	RI	22.128	23.236	95.478	86.363
2012	7/19/2012 15:04	RI	24.629	25.736	89.305	74.967
2012	7/19/2012 16:04	RI	22.628	23.736	93.251	85.248
2012	7/19/2012 17:04	RI	22.128	22.735	92.13	84.688
2012	7/19/2012 18:04	RI	21.127	21.735	94.923	85.248
2012	7/19/2012 19:04	RI	20.127	20.233	94.367	89.129
2012	7/19/2012 20:04	RI	19.626	19.232	99.325	96.163
2012	7/19/2012 21:04	RI	18.625	18.23	99.87	100.38
2012	7/19/2012 22:04	RI	18.124	18.23	100.413	100.38
2012	7/19/2012 23:04	RI	18.124	18.23	100.413	101.421
2012	7/20/2012 0:04	RI	18.124	17.729	100.413	101.421
2012	7/20/2012 1:04	RI	18.124	17.729	101.495	101.939
2012	7/20/2012 2:04	RI	18.124	17.729	99.87	101.939
2012	7/20/2012 3:04	RI	18.124	18.23	101.495	102.456
2012	7/20/2012 4:04	RI	18.124	18.23	101.495	101.421
2012	7/20/2012 5:04	RI	18.124	18.23	101.495	102.456
2012	7/20/2012 6:04	RI	18.124	18.23	102.035	101.421
2012	7/20/2012 7:04	RI	18.625	18.731	100.955	102.456
2012	7/20/2012 8:04	RI	18.625	18.731	100.955	102.972
2012	7/20/2012 9:04	RI	17.624	17.228	102.573	103.486
2012	7/20/2012 10:04	RI	17.624	17.228	102.573	102.972
2012	7/20/2012 11:04	RI	17.624	17.228	102.035	103.999
2012	7/20/2012 12:04	RI	17.624	17.228	102.573	103.999
2012	7/20/2012 13:04	RI	17.624	17.729	100.955	103.486
2012	7/20/2012 14:04	RI	18.124	18.23	101.495	103.486
2012	7/20/2012 15:04	RI	17.624	17.729	102.573	103.999
2012	7/20/2012 16:04	RI	18.124	17.729	102.035	103.999
2012	7/20/2012 17:04	RI	17.624	17.729	102.035	103.999
2012	7/20/2012 18:04	RI	18.124	17.729	102.035	103.486
2012	7/20/2012 19:04	RI	17.624	17.729	102.573	103.999
2012	7/20/2012 20:04	RI	17.624	17.729	103.109	104.511
2012	7/20/2012 21:04	RI	17.624	17.228	102.035	103.999
2012	7/20/2012 22:04	RI	17.123	17.228	103.109	103.999
2012	7/20/2012 23:04	RI	17.123	16.727	102.573	104.511
2012	7/21/2012 0:04	RI	17.123	16.226	102.573	104.511
2012	7/21/2012 1:04	RI	16.622	15.725	103.645	104.511
2012	7/21/2012 2:04	RI	15.12	14.221	103.109	103.999
2012	7/21/2012 3:04	RI	14.619	14.221	103.109	104.511
2012	7/21/2012 4:04	RI	14.619	13.719	103.109	105.531
2012	7/21/2012 5:04	RI	14.619	14.221	103.645	106.038
2012	7/21/2012 6:04	RI	15.12	15.223	103.109	105.531
2012	7/21/2012 7:04	RI	16.121	16.226	103.109	105.021
2012	7/21/2012 8:04	RI	17.123	18.23	102.035	103.999
2012	7/21/2012 9:04	RI	18.625	20.734	103.109	92.403
2012	7/21/2012 10:04	RI	19.126	20.734	100.955	85.248
2012	7/21/2012 11:04	RI	20.127	22.235	98.779	77.289
2012	7/21/2012 12:04	RI	20.127	21.735	93.81	78.442
2012	7/21/2012 13:04	RI	20.627	22.735	96.031	84.127
2012	7/21/2012 14:04	RI	24.129	24.236	83.557	74.384
2012	7/21/2012 15:04	RI	23.629	25.736	89.305	69.069
2012	7/21/2012 16:04	RI	22.128	22.735	89.305	80.162
2012	7/21/2012 17:04	RI	21.127	21.735	93.251	84.127
2012	7/21/2012 18:04	RI	20.627	21.234	95.478	89.129
2012	7/21/2012 19:04	RI	19.626	19.732	98.232	94.56
2012	7/21/2012 20:04	RI	18.625	17.729	99.325	98.809
2012	7/21/2012 21:04	RI	17.624	16.727	100.955	100.38
2012	7/21/2012 22:04	RI	16.622	15.725	99.325	100.901
2012	7/21/2012 23:04	RI	15.62	14.722	100.955	101.939
2012	7/22/2012 0:04	RI	15.12	14.221	101.495	101.939
2012	7/22/2012 1:04	RI	14.619	13.719	102.035	102.972
2012	7/22/2012 2:04	RI	14.118	13.218	101.495	102.972
2012	7/22/2012 3:04	RI	13.617	12.716	101.495	102.456
2012	7/22/2012 4:04	RI	13.617	12.716	101.495	102.972
2012	7/22/2012 5:04	RI	13.116	12.215	101.495	102.456
2012	7/22/2012 6:04	RI	13.617	12.716	102.035	103.486
2012	7/22/2012 7:04	RI	15.12	15.725	102.573	102.456
2012	7/22/2012 8:04	RI	17.123	18.731	100.955	99.334
2012	7/22/2012 9:04	RI	19.126	23.236	99.325	80.732
2012	7/22/2012 10:04	RI	20.627	22.235	94.923	80.162
2012	7/22/2012 11:04	RI	21.628	23.236	91.567	79.017
2012	7/22/2012 12:04	RI	22.128	24.236	88.736	75.55
2012	7/22/2012 13:04	RI	22.628	24.236	82.975	72.624
2012	7/22/2012 14:04	RI	24.629	24.736	75.893	67.274
2012	7/22/2012 15:04	RI	24.129	25.236	82.975	64.255
2012	7/22/2012 16:04	RI	22.128	23.236	84.138	74.967
2012	7/22/2012 17:04	RI	21.628	22.735	88.165	80.162
2012	7/22/2012 18:04	RI	21.127	21.735	91.004	83.564
2012	7/22/2012 19:04	RI	20.127	20.734	97.684	91.317
2012	7/22/2012 20:04	RI	19.126	18.731	97.135	95.096
2012	7/22/2012 21:04	RI	18.124	18.23	98.232	99.334
2012	7/22/2012 22:04	RI	17.624	17.228	99.87	100.38
2012	7/22/2012 23:04	RI	17.123	17.228	99.87	100.901
2012	7/23/2012 0:04	RI	17.123	16.727	101.495	101.939
2012	7/23/2012 1:04	RI	16.622	16.727	101.495	102.456
2012	7/23/2012 2:04	RI	16.622	16.727	102.035	102.972
2012	7/23/2012 3:04	RI	16.622	16.727	100.413	102.972
2012	7/23/2012 4:04	RI	17.123	17.228	101.495	102.456
2012	7/23/2012 5:04	RI	17.123	17.228	102.035	102.456
2012	7/23/2012 6:04	RI	17.624	17.729	101.495	102.972
[truncated: 12,713 more rows]
