# Supplementary material for: Different Populations of Blacklegged Tick Nymphs Exhibit Differences in Questing Behavior That Have Implications for Human Lyme Disease Risk
Source: PLoS One. 2015 May 21;10(5):e0127450. doi: 10.1371/journal.pone.0127450 (PMC4440738; doi:10.1371/journal.pone.0127450)
Supplement: S6 Data — (CSV) [file pone.0127450.s006.csv]

week	site	nn.origin	p.nn.total	temp.10cm	rh.10cm
1	FL	SC	0	19.68	96.769
1	FL	SC	0	20.681	101.557
2	FL	SC	0	19.68	92.436
2	FL	SC	0	26.683	48.92
3	FL	SC	0	23.683	85.801
3	FL	SC	0	32.677	47.025
3	FL	SC	0	23.183	83.553
4	FL	SC	0	20.18	92.982
4	FL	SC	0	27.683	53.923
5	FL	SC	0	21.682	93.526
5	FL	SC	0	24.684	82.422
6	FL	SC	0	22.182	102.084
6	FL	SC	0	27.683	70.864
6	FL	SC	0	20.681	94.612
7	FL	SC	0	24.183	93.526
7	FL	SC	0	30.68	66.115
8	FL	SC	0	22.683	94.612
8	FL	SC	0	31.678	66.712
8	FL	SC	0	24.684	90.793
9	FL	SC	0.018867925	25.684	98.375
9	FL	SC	0	30.68	79.575
11	FL	SC	0	23.683	100.501
11	FL	SC	0	29.681	79.575
11	FL	SC	0	24.183	97.306
12	FL	SC	0.018867925	24.183	99.441
12	FL	SC	0	31.179	80.717
13	FL	SC	0	24.684	100.501
13	FL	SC	0	30.68	83.553
13	FL	SC	0.018867925	24.183	98.909
14	FL	SC	0	24.183	101.03
14	FL	SC	0	28.682	90.793
15	FL	SC	0	23.183	101.557
15	FL	SC	0	25.684	98.375
15	FL	SC	0	23.683	98.375
16	FL	SC	0	22.683	102.609
16	FL	SC	0	28.183	92.436
17	FL	SC	0.056603774	21.682	102.084
17	FL	SC	0.037735849	27.183	84.679
17	FL	SC	0.037735849	21.682	97.841
18	FL	SC	0	23.683	102.084
18	FL	SC	0.113207547	29.681	86.36
19	FL	SC	0	18.678	103.133
19	FL	SC	0	26.683	67.904
19	FL	SC	0.037735849	18.678	96.769
2	RI	NC	0	15.223	72.035
2	RI	NC	0	21.234	52.478
4	RI	NC	0	19.732	100.901
4	RI	NC	0	25.736	77.866
6	RI	NC	0	18.23	91.861
6	RI	NC	0	18.731	79.59
7	RI	NC	0	24.236	91.861
7	RI	NC	0	30.733	76.131
8	RI	NC	0	21.234	75.55
8	RI	NC	0	26.736	59.972
9	RI	NC	0	22.235	94.56
9	RI	NC	0	27.236	76.711
10	RI	NC	0	21.234	92.403
10	RI	NC	0	25.736	69.665
12	RI	NC	0	21.234	98.809
12	RI	NC	0	24.736	90.772
13	RI	NC	0	19.232	102.456
13	RI	NC	0	24.736	81.869
14	RI	NC	0	20.233	95.096
14	RI	NC	0	24.236	81.301
15	RI	NC	0	21.234	99.857
15	RI	NC	0	25.236	81.869
16	RI	NC	0	18.731	102.972
16	RI	NC	0	24.236	86.363
17	RI	NC	0	18.731	71.445
17	RI	NC	0	22.735	60.588
19	RI	NC	0	13.719	79.017
19	RI	NC	0	18.23	73.799
1	TN	SC	0.020833333	12.664	101.524
1	TN	SC	0.020833333	21.182	57.675
2	TN	SC	0.020833333	15.672	102.058
2	TN	SC	0	25.684	74.924
3	TN	SC	0	17.676	104.18
3	TN	SC	0	19.68	104.18
4	TN	SC	0	21.682	98.834
4	TN	SC	0	19.179	97.205
4	TN	SC	0	24.183	86.603
5	TN	SC	0	18.177	103.652
5	TN	SC	0	23.183	73.126
6	TN	SC	0	28.682	79.072
6	TN	SC	0	20.681	96.111
7	TN	SC	0	22.683	97.205
7	TN	SC	0	29.681	64.576
7	TN	SC	0.020833333	20.18	92.8
8	TN	SC	0	21.682	84.885
8	TN	SC	0	37.166	36.681
9	TN	SC	0.041666667	23.683	98.834
9	TN	SC	0	31.678	70.71
10	TN	SC	0	22.683	103.652
10	TN	SC	0	22.683	103.652
11	TN	SC	0	22.683	104.708
11	TN	SC	0	28.682	93.909
12	TN	SC	0	26.183	95.563
12	TN	SC	0	30.68	74.924
13	TN	SC	0.0625	22.683	103.652
13	TN	SC	0	26.183	93.355
13	TN	SC	0.041666667	22.683	100.452
14	TN	SC	0	22.683	100.452
14	TN	SC	0	21.182	103.122
16	TN	SC	0	29.681	72.524
16	TN	SC	0.0625	19.179	99.375
16	TN	SC	0.041666667	19.68	104.18
17	TN	SC	0.020833333	18.678	100.989
17	TN	SC	0	26.183	74.326
18	TN	SC	0.020833333	26.183	91.685
18	TN	SC	0	24.183	98.292
18	TN	SC	0.020833333	22.182	99.914
1	WI	WI	0	11.612	93.069
1	WI	WI	0	22.128	49.384
3	WI	WI	0	12.614	84.236
3	WI	WI	0	24.629	38.988
3	WI	WI	0	12.614	82.542
3	WI	WI	0	20.127	65.556
3	WI	WI	0	30.626	41.619
4	WI	WI	0	18.625	96.295
4	WI	WI	0	29.627	69.757
5	WI	WI	0	11.612	90.893
5	WI	WI	0	24.629	47.46
6	WI	WI	0	12.614	77.967
6	WI	WI	0	20.627	48.103
6	WI	WI	0	8.102	94.688
6	WI	WI	0	10.108	94.15
6	WI	WI	0	19.126	66.16
8	WI	WI	0.04	14.118	90.345
8	WI	WI	0	26.129	50.022
8	WI	WI	0.04	15.12	92.527
8	WI	WI	0	26.129	84.236
8	WI	WI	0	29.627	40.963
9	WI	WI	0	18.625	94.688
9	WI	WI	0	33.123	44.877
10	WI	WI	0	20.127	87.033
10	WI	WI	0.06	32.125	35.671
11	WI	WI	0.02	21.127	88.695
11	WI	WI	0	36.617	31.646
11	WI	WI	0	24.629	75.648
11	WI	WI	0	24.129	79.692
11	WI	WI	0	29.128	64.343
11	WI	WI	0	19.126	89.246
13	WI	WI	0	20.627	93.069
13	WI	WI	0	25.629	76.81
14	WI	WI	0	10.108	101.565
14	WI	WI	0	26.629	50.022
14	WI	WI	0	13.116	99.998
14	WI	WI	0	16.121	96.828
14	WI	WI	0	23.629	81.406
15	WI	WI	0	14.619	97.89
16	WI	WI	0	14.619	95.225
16	WI	WI	0	18.124	98.419
16	WI	WI	0.02	17.624	91.984
16	WI	WI	0	29.627	53.195
16	WI	WI	0	18.124	93.61
17	WI	WI	0	19.126	91.984
17	WI	WI	0.02	24.129	94.15
19	WI	WI	0.04	21.127	61.289
19	WI	WI	0.02	4.088	100.522
1	FL	SC	0	19.68	96.769
1	FL	SC	0	20.681	101.557
2	FL	SC	0	19.68	92.436
2	FL	SC	0	26.683	48.92
3	FL	SC	0	23.683	85.801
3	FL	SC	0	32.677	47.025
3	FL	SC	0	23.183	83.553
4	FL	SC	0	20.18	92.982
4	FL	SC	0	27.683	53.923
5	FL	SC	0	21.682	93.526
5	FL	SC	0	24.684	82.422
6	FL	SC	0	22.182	102.084
6	FL	SC	0	27.683	70.864
6	FL	SC	0	20.681	94.612
7	FL	SC	0	24.183	93.526
7	FL	SC	0	30.68	66.115
8	FL	SC	0	22.683	94.612
8	FL	SC	0	31.678	66.712
8	FL	SC	0	24.684	90.793
9	FL	SC	0	25.684	98.375
9	FL	SC	0	30.68	79.575
11	FL	SC	0	23.683	100.501
11	FL	SC	0	29.681	79.575
11	FL	SC	0	24.183	97.306
12	FL	SC	0.04	24.183	99.441
12	FL	SC	0	31.179	80.717
13	FL	SC	0	24.684	100.501
13	FL	SC	0	30.68	83.553
13	FL	SC	0	24.183	98.909
14	FL	SC	0	24.183	101.03
14	FL	SC	0.04	28.682	90.793
15	FL	SC	0	23.183	101.557
15	FL	SC	0	25.684	98.375
15	FL	SC	0	23.683	98.375
16	FL	SC	0	22.683	102.609
16	FL	SC	0.02	28.183	92.436
17	FL	SC	0	21.682	102.084
17	FL	SC	0.02	27.183	84.679
17	FL	SC	0.02	21.682	97.841
18	FL	SC	0	23.683	102.084
18	FL	SC	0	29.681	86.36
19	FL	SC	0	18.678	103.133
19	FL	SC	0	26.683	67.904
19	FL	SC	0	18.678	96.769
2	RI	NC	0	15.223	72.035
2	RI	NC	0	21.234	52.478
4	RI	NC	0	19.732	100.901
4	RI	NC	0	25.736	77.866
6	RI	NC	0	18.23	91.861
6	RI	NC	0	18.731	79.59
7	RI	NC	0	24.236	91.861
7	RI	NC	0	30.733	76.131
8	RI	NC	0	21.234	75.55
8	RI	NC	0	26.736	59.972
9	RI	NC	0	22.235	94.56
9	RI	NC	0	27.236	76.711
10	RI	NC	0	21.234	92.403
10	RI	NC	0	25.736	69.665
12	RI	NC	0	21.234	98.809
12	RI	NC	0	24.736	90.772
13	RI	NC	0	19.232	102.456
13	RI	NC	0	24.736	81.869
14	RI	NC	0	20.233	95.096
14	RI	NC	0	24.236	81.301
15	RI	NC	0	21.234	99.857
15	RI	NC	0	25.236	81.869
16	RI	NC	0	18.731	102.972
16	RI	NC	0	24.236	86.363
17	RI	NC	0	18.731	71.445
17	RI	NC	0	22.735	60.588
19	RI	NC	0	13.719	79.017
19	RI	NC	0	18.23	73.799
1	TN	NC	0	12.664	101.524
1	TN	NC	0	21.182	57.675
2	TN	NC	0	15.672	102.058
2	TN	NC	0	25.684	74.924
3	TN	NC	0	17.676	104.18
3	TN	NC	0	19.68	104.18
4	TN	NC	0	21.682	98.834
4	TN	NC	0	19.179	97.205
4	TN	NC	0	24.183	86.603
5	TN	NC	0	18.177	103.652
5	TN	NC	0	23.183	73.126
6	TN	NC	0	28.682	79.072
6	TN	NC	0	20.681	96.111
7	TN	NC	0	22.683	97.205
7	TN	NC	0	29.681	64.576
7	TN	NC	0	20.18	92.8
8	TN	NC	0	21.682	84.885
8	TN	NC	0	37.166	36.681
9	TN	NC	0.018181818	23.683	98.834
9	TN	NC	0	31.678	70.71
10	TN	NC	0	22.683	103.652
10	TN	NC	0	22.683	103.652
11	TN	NC	0	22.683	104.708
11	TN	NC	0	28.682	93.909
12	TN	NC	0	26.183	95.563
12	TN	NC	0	30.68	74.924
13	TN	NC	0	22.683	103.652
13	TN	NC	0	26.183	93.355
13	TN	NC	0.018181818	22.683	100.452
14	TN	NC	0	22.683	100.452
14	TN	NC	0	21.182	103.122
16	TN	NC	0	29.681	72.524
16	TN	NC	0	19.179	99.375
16	TN	NC	0	19.68	104.18
17	TN	NC	0	18.678	100.989
17	TN	NC	0	26.183	74.326
18	TN	NC	0.018181818	26.183	91.685
18	TN	NC	0	24.183	98.292
18	TN	NC	0	22.182	99.914
1	WI	WI	0	11.612	93.069
1	WI	WI	0.058823529	22.128	49.384
3	WI	WI	0	12.614	84.236
3	WI	WI	0	24.629	38.988
3	WI	WI	0	12.614	82.542
3	WI	WI	0	20.127	65.556
3	WI	WI	0	30.626	41.619
4	WI	WI	0	18.625	96.295
4	WI	WI	0.019607843	29.627	69.757
5	WI	WI	0	11.612	90.893
5	WI	WI	0.039215686	24.629	47.46
6	WI	WI	0.137254902	12.614	77.967
6	WI	WI	0.137254902	20.627	48.103
6	WI	WI	0.196078431	8.102	94.688
6	WI	WI	0.137254902	10.108	94.15
6	WI	WI	0.058823529	19.126	66.16
8	WI	WI	0.215686275	14.118	90.345
8	WI	WI	0.176470588	26.129	50.022
8	WI	WI	0.039215686	15.12	92.527
8	WI	WI	0.196078431	26.129	84.236
8	WI	WI	0.176470588	29.627	40.963
9	WI	WI	0	18.625	94.688
9	WI	WI	0.039215686	33.123	44.877
10	WI	WI	0.019607843	20.127	87.033
10	WI	WI	0.098039216	32.125	35.671
11	WI	WI	0.098039216	21.127	88.695
11	WI	WI	0.078431373	36.617	31.646
11	WI	WI	0.078431373	24.629	75.648
11	WI	WI	0.039215686	24.129	79.692
11	WI	WI	0.098039216	29.128	64.343
11	WI	WI	0.117647059	19.126	89.246
13	WI	WI	0	20.627	93.069
13	WI	WI	0.039215686	25.629	76.81
14	WI	WI	0.039215686	10.108	101.565
14	WI	WI	0	26.629	50.022
14	WI	WI	0.039215686	13.116	99.998
14	WI	WI	0.196078431	16.121	96.828
14	WI	WI	0.235294118	23.629	81.406
15	WI	WI	0.039215686	14.619	97.89
16	WI	WI	0.098039216	14.619	95.225
16	WI	WI	0.019607843	18.124	98.419
16	WI	WI	0.392156863	17.624	91.984
16	WI	WI	0	29.627	53.195
16	WI	WI	0.235294118	18.124	93.61
17	WI	WI	0.196078431	19.126	91.984
17	WI	WI	0.294117647	24.129	94.15
19	WI	WI	0.117647059	21.127	61.289
19	WI	WI	0.333333333	4.088	100.522
1	FL	SC	0	19.68	96.769
1	FL	SC	0	20.681	101.557
2	FL	SC	0	19.68	92.436
2	FL	SC	0	26.683	48.92
3	FL	SC	0	23.683	85.801
3	FL	SC	0	32.677	47.025
3	FL	SC	0	23.183	83.553
4	FL	SC	0	20.18	92.982
4	FL	SC	0	27.683	53.923
5	FL	SC	0	21.682	93.526
5	FL	SC	0	24.684	82.422
6	FL	SC	0	22.182	102.084
6	FL	SC	0	27.683	70.864
6	FL	SC	0	20.681	94.612
7	FL	SC	0	24.183	93.526
7	FL	SC	0	30.68	66.115
8	FL	SC	0	22.683	94.612
8	FL	SC	0	31.678	66.712
8	FL	SC	0	24.684	90.793
9	FL	SC	0	25.684	98.375
9	FL	SC	0	30.68	79.575
11	FL	SC	0	23.683	100.501
11	FL	SC	0	29.681	79.575
11	FL	SC	0	24.183	97.306
12	FL	SC	0	24.183	99.441
12	FL	SC	0.018518519	31.179	80.717
13	FL	SC	0	24.684	100.501
13	FL	SC	0	30.68	83.553
13	FL	SC	0	24.183	98.909
14	FL	SC	0	24.183	101.03
14	FL	SC	0.018518519	28.682	90.793
15	FL	SC	0	23.183	101.557
15	FL	SC	0	25.684	98.375
15	FL	SC	0	23.683	98.375
16	FL	SC	0	22.683	102.609
16	FL	SC	0.018518519	28.183	92.436
17	FL	SC	0	21.682	102.084
17	FL	SC	0.018518519	27.183	84.679
17	FL	SC	0.055555556	21.682	97.841
18	FL	SC	0.018518519	23.683	102.084
18	FL	SC	0	29.681	86.36
19	FL	SC	0.055555556	18.678	103.133
19	FL	SC	0	26.683	67.904
19	FL	SC	0.018518519	18.678	96.769
2	RI	SC	0	15.223	72.035
2	RI	SC	0	21.234	52.478
4	RI	SC	0	19.732	100.901
4	RI	SC	0	25.736	77.866
6	RI	SC	0	18.23	91.861
6	RI	SC	0	18.731	79.59
7	RI	SC	0	24.236	91.861
7	RI	SC	0	30.733	76.131
8	RI	SC	0	21.234	75.55
8	RI	SC	0.01754386	26.736	59.972
9	RI	SC	0	22.235	94.56
9	RI	SC	0.01754386	27.236	76.711
10	RI	SC	0	21.234	92.403
10	RI	SC	0.01754386	25.736	69.665
12	RI	SC	0	21.234	98.809
12	RI	SC	0	24.736	90.772
13	RI	SC	0	19.232	102.456
13	RI	SC	0	24.736	81.869
14	RI	SC	0	20.233	95.096
14	RI	SC	0	24.236	81.301
15	RI	SC	0	21.234	99.857
15	RI	SC	0	25.236	81.869
16	RI	SC	0	18.731	102.972
16	RI	SC	0	24.236	86.363
17	RI	SC	0	18.731	71.445
17	RI	SC	0	22.735	60.588
19	RI	SC	0	13.719	79.017
19	RI	SC	0.01754386	18.23	73.799
1	TN	SC	0	12.664	101.524
1	TN	SC	0	21.182	57.675
2	TN	SC	0	15.672	102.058
2	TN	SC	0	25.684	74.924
3	TN	SC	0	17.676	104.18
3	TN	SC	0	19.68	104.18
4	TN	SC	0	21.682	98.834
4	TN	SC	0	19.179	97.205
4	TN	SC	0	24.183	86.603
5	TN	SC	0	18.177	103.652
5	TN	SC	0	23.183	73.126
6	TN	SC	0	28.682	79.072
6	TN	SC	0	20.681	96.111
7	TN	SC	0	22.683	97.205
7	TN	SC	0	29.681	64.576
7	TN	SC	0	20.18	92.8
8	TN	SC	0	21.682	84.885
8	TN	SC	0	37.166	36.681
9	TN	SC	0	23.683	98.834
9	TN	SC	0	31.678	70.71
10	TN	SC	0	22.683	103.652
10	TN	SC	0	22.683	103.652
11	TN	SC	0	22.683	104.708
11	TN	SC	0	28.682	93.909
12	TN	SC	0	26.183	95.563
12	TN	SC	0	30.68	74.924
13	TN	SC	0	22.683	103.652
13	TN	SC	0	26.183	93.355
13	TN	SC	0.016949153	22.683	100.452
14	TN	SC	0.033898305	22.683	100.452
14	TN	SC	0	21.182	103.122
16	TN	SC	0	29.681	72.524
16	TN	SC	0	19.179	99.375
16	TN	SC	0	19.68	104.18
17	TN	SC	0.033898305	18.678	100.989
17	TN	SC	0.084745763	26.183	74.326
18	TN	SC	0	26.183	91.685
18	TN	SC	0.016949153	24.183	98.292
18	TN	SC	0.033898305	22.182	99.914
1	WI	SC	0.046511628	11.612	93.069
1	WI	SC	0.093023256	22.128	49.384
3	WI	SC	0	12.614	84.236
3	WI	SC	0	24.629	38.988
3	WI	SC	0.023255814	12.614	82.542
3	WI	SC	0	20.127	65.556
3	WI	SC	0	30.626	41.619
4	WI	SC	0	18.625	96.295
4	WI	SC	0	29.627	69.757
5	WI	SC	0	11.612	90.893
5	WI	SC	0.023255814	24.629	47.46
6	WI	SC	0	12.614	77.967
6	WI	SC	0	20.627	48.103
6	WI	SC	0	8.102	94.688
6	WI	SC	0	10.108	94.15
6	WI	SC	0	19.126	66.16
8	WI	SC	0	14.118	90.345
8	WI	SC	0	26.129	50.022
8	WI	SC	0.023255814	15.12	92.527
8	WI	SC	0	26.129	84.236
8	WI	SC	0	29.627	40.963
9	WI	SC	0	18.625	94.688
9	WI	SC	0.023255814	33.123	44.877
10	WI	SC	0	20.127	87.033
10	WI	SC	0	32.125	35.671
11	WI	SC	0.023255814	21.127	88.695
11	WI	SC	0.023255814	36.617	31.646
11	WI	SC	0.023255814	24.629	75.648
11	WI	SC	0	24.129	79.692
11	WI	SC	0.046511628	29.128	64.343
11	WI	SC	0	19.126	89.246
13	WI	SC	0	20.627	93.069
13	WI	SC	0	25.629	76.81
14	WI	SC	0	10.108	101.565
14	WI	SC	0	26.629	50.022
14	WI	SC	0	13.116	99.998
14	WI	SC	0	16.121	96.828
14	WI	SC	0	23.629	81.406
15	WI	SC	0	14.619	97.89
16	WI	SC	0	14.619	95.225
16	WI	SC	0	18.124	98.419
16	WI	SC	0	17.624	91.984
16	WI	SC	0.023255814	29.627	53.195
16	WI	SC	0	18.124	93.61
17	WI	SC	0.023255814	19.126	91.984
17	WI	SC	0.023255814	24.129	94.15
19	WI	SC	0.046511628	21.127	61.289
19	WI	SC	0.023255814	4.088	100.522
1	FL	NC	0	19.68	96.769
1	FL	NC	0	20.681	101.557
2	FL	NC	0	19.68	92.436
2	FL	NC	0	26.683	48.92
3	FL	NC	0	23.683	85.801
3	FL	NC	0	32.677	47.025
3	FL	NC	0	23.183	83.553
4	FL	NC	0	20.18	92.982
4	FL	NC	0	27.683	53.923
5	FL	NC	0	21.682	93.526
5	FL	NC	0	24.684	82.422
6	FL	NC	0	22.182	102.084
6	FL	NC	0	27.683	70.864
6	FL	NC	0	20.681	94.612
7	FL	NC	0	24.183	93.526
7	FL	NC	0	30.68	66.115
8	FL	NC	0	22.683	94.612
8	FL	NC	0	31.678	66.712
8	FL	NC	0	24.684	90.793
9	FL	NC	0	25.684	98.375
9	FL	NC	0.02	30.68	79.575
11	FL	NC	0	23.683	100.501
11	FL	NC	0	29.681	79.575
11	FL	NC	0.06	24.183	97.306
12	FL	NC	0	24.183	99.441
12	FL	NC	0	31.179	80.717
13	FL	NC	0	24.684	100.501
13	FL	NC	0	30.68	83.553
13	FL	NC	0	24.183	98.909
14	FL	NC	0	24.183	101.03
14	FL	NC	0	28.682	90.793
15	FL	NC	0	23.183	101.557
15	FL	NC	0	25.684	98.375
15	FL	NC	0	23.683	98.375
16	FL	NC	0	22.683	102.609
16	FL	NC	0	28.183	92.436
17	FL	NC	0	21.682	102.084
17	FL	NC	0	27.183	84.679
17	FL	NC	0.04	21.682	97.841
18	FL	NC	0	23.683	102.084
18	FL	NC	0	29.681	86.36
19	FL	NC	0	18.678	103.133
19	FL	NC	0	26.683	67.904
19	FL	NC	0	18.678	96.769
2	RI	SC	0	15.223	72.035
2	RI	SC	0	21.234	52.478
4	RI	SC	0	19.732	100.901
4	RI	SC	0	25.736	77.866
6	RI	SC	0	18.23	91.861
6	RI	SC	0	18.731	79.59
7	RI	SC	0	24.236	91.861
7	RI	SC	0	30.733	76.131
8	RI	SC	0	21.234	75.55
8	RI	SC	0	26.736	59.972
9	RI	SC	0	22.235	94.56
9	RI	SC	0	27.236	76.711
10	RI	SC	0	21.234	92.403
10	RI	SC	0	25.736	69.665
12	RI	SC	0	21.234	98.809
12	RI	SC	0	24.736	90.772
13	RI	SC	0	19.232	102.456
13	RI	SC	0	24.736	81.869
14	RI	SC	0.02	20.233	95.096
14	RI	SC	0.02	24.236	81.301
15	RI	SC	0	21.234	99.857
15	RI	SC	0	25.236	81.869
16	RI	SC	0	18.731	102.972
16	RI	SC	0.02	24.236	86.363
17	RI	SC	0	18.731	71.445
17	RI	SC	0	22.735	60.588
19	RI	SC	0	13.719	79.017
19	RI	SC	0.02	18.23	73.799
1	TN	WI	0	12.664	101.524
1	TN	WI	0	21.182	57.675
2	TN	WI	0	15.672	102.058
2	TN	WI	0	25.684	74.924
3	TN	WI	0	17.676	104.18
3	TN	WI	0	19.68	104.18
4	TN	WI	0	21.682	98.834
4	TN	WI	0	19.179	97.205
4	TN	WI	0	24.183	86.603
5	TN	WI	0.017857143	18.177	103.652
5	TN	WI	0.071428571	23.183	73.126
6	TN	WI	0.053571429	28.682	79.072
6	TN	WI	0.089285714	20.681	96.111
7	TN	WI	0.035714286	22.683	97.205
7	TN	WI	0.017857143	29.681	64.576
7	TN	WI	0.053571429	20.18	92.8
8	TN	WI	0	21.682	84.885
8	TN	WI	0	37.166	36.681
9	TN	WI	0.035714286	23.683	98.834
9	TN	WI	0.017857143	31.678	70.71
10	TN	WI	0.017857143	22.683	103.652
10	TN	WI	0	22.683	103.652
11	TN	WI	0	22.683	104.708
11	TN	WI	0	28.682	93.909
12	TN	WI	0	26.183	95.563
12	TN	WI	0	30.68	74.924
13	TN	WI	0.089285714	22.683	103.652
13	TN	WI	0	26.183	93.355
13	TN	WI	0.089285714	22.683	100.452
14	TN	WI	0.071428571	22.683	100.452
14	TN	WI	0.017857143	21.182	103.122
16	TN	WI	0.053571429	29.681	72.524
16	TN	WI	0.035714286	19.179	99.375
16	TN	WI	0.071428571	19.68	104.18
17	TN	WI	0.125	18.678	100.989
17	TN	WI	0.089285714	26.183	74.326
18	TN	WI	0.142857143	26.183	91.685
18	TN	WI	0.053571429	24.183	98.292
18	TN	WI	0.160714286	22.182	99.914
1	WI	NC	0	11.612	93.069
1	WI	NC	0	22.128	49.384
3	WI	NC	0	12.614	84.236
3	WI	NC	0	24.629	38.988
3	WI	NC	0	12.614	82.542
3	WI	NC	0	20.127	65.556
3	WI	NC	0	30.626	41.619
4	WI	NC	0	18.625	96.295
4	WI	NC	0	29.627	69.757
5	WI	NC	0	11.612	90.893
5	WI	NC	0	24.629	47.46
6	WI	NC	0	12.614	77.967
6	WI	NC	0	20.627	48.103
6	WI	NC	0	8.102	94.688
6	WI	NC	0	10.108	94.15
6	WI	NC	0	19.126	66.16
8	WI	NC	0	14.118	90.345
8	WI	NC	0	26.129	50.022
8	WI	NC	0	15.12	92.527
8	WI	NC	0	26.129	84.236
8	WI	NC	0	29.627	40.963
9	WI	NC	0	18.625	94.688
9	WI	NC	0	33.123	44.877
10	WI	NC	0	20.127	87.033
10	WI	NC	0	32.125	35.671
11	WI	NC	0	21.127	88.695
11	WI	NC	0	36.617	31.646
11	WI	NC	0	24.629	75.648
11	WI	NC	0	24.129	79.692
11	WI	NC	0	29.128	64.343
11	WI	NC	0	19.126	89.246
13	WI	NC	0	20.627	93.069
13	WI	NC	0.025641026	25.629	76.81
14	WI	NC	0	10.108	101.565
14	WI	NC	0.025641026	26.629	50.022
14	WI	NC	0	13.116	99.998
14	WI	NC	0	16.121	96.828
14	WI	NC	0	23.629	81.406
15	WI	NC	0	14.619	97.89
16	WI	NC	0	14.619	95.225
16	WI	NC	0	18.124	98.419
16	WI	NC	0	17.624	91.984
16	WI	NC	0	29.627	53.195
16	WI	NC	0	18.124	93.61
17	WI	NC	0	19.126	91.984
17	WI	NC	0	24.129	94.15
19	WI	NC	0	21.127	61.289
19	WI	NC	0	4.088	100.522
1	FL	NC	0	19.68	96.769
1	FL	NC	0	20.681	101.557
2	FL	NC	0	19.68	92.436
2	FL	NC	0.020833333	26.683	48.92
3	FL	NC	0	23.683	85.801
3	FL	NC	0	32.677	47.025
3	FL	NC	0	23.183	83.553
4	FL	NC	0	20.18	92.982
4	FL	NC	0	27.683	53.923
5	FL	NC	0	21.682	93.526
5	FL	NC	0	24.684	82.422
6	FL	NC	0	22.182	102.084
6	FL	NC	0	27.683	70.864
6	FL	NC	0	20.681	94.612
7	FL	NC	0	24.183	93.526
7	FL	NC	0	30.68	66.115
8	FL	NC	0	22.683	94.612
8	FL	NC	0	31.678	66.712
8	FL	NC	0.020833333	24.684	90.793
9	FL	NC	0	25.684	98.375
9	FL	NC	0	30.68	79.575
11	FL	NC	0	23.683	100.501
11	FL	NC	0	29.681	79.575
11	FL	NC	0.041666667	24.183	97.306
12	FL	NC	0	24.183	99.441
12	FL	NC	0	31.179	80.717
13	FL	NC	0	24.684	100.501
13	FL	NC	0.020833333	30.68	83.553
13	FL	NC	0	24.183	98.909
14	FL	NC	0	24.183	101.03
14	FL	NC	0	28.682	90.793
15	FL	NC	0	23.183	101.557
15	FL	NC	0	25.684	98.375
15	FL	NC	0.020833333	23.683	98.375
16	FL	NC	0	22.683	102.609
16	FL	NC	0	28.183	92.436
17	FL	NC	0	21.682	102.084
17	FL	NC	0.020833333	27.183	84.679
17	FL	NC	0.020833333	21.682	97.841
18	FL	NC	0	23.683	102.084
18	FL	NC	0	29.681	86.36
19	FL	NC	0	18.678	103.133
19	FL	NC	0	26.683	67.904
19	FL	NC	0	18.678	96.769
2	RI	WI	0	15.223	72.035
2	RI	WI	0	21.234	52.478
4	RI	WI	0	19.732	100.901
4	RI	WI	0	25.736	77.866
6	RI	WI	0	18.23	91.861
6	RI	WI	0.02173913	18.731	79.59
7	RI	WI	0	24.236	91.861
7	RI	WI	0	30.733	76.131
8	RI	WI	0	21.234	75.55
8	RI	WI	0	26.736	59.972
9	RI	WI	0	22.235	94.56
9	RI	WI	0.02173913	27.236	76.711
10	RI	WI	0	21.234	92.403
10	RI	WI	0	25.736	69.665
12	RI	WI	0	21.234	98.809
12	RI	WI	0	24.736	90.772
13	RI	WI	0	19.232	102.456
13	RI	WI	0.043478261	24.736	81.869
14	RI	WI	0	20.233	95.096
14	RI	WI	0.02173913	24.236	81.301
15	RI	WI	0	21.234	99.857
15	RI	WI	0	25.236	81.869
16	RI	WI	0	18.731	102.972
16	RI	WI	0.043478261	24.236	86.363
17	RI	WI	0	18.731	71.445
17	RI	WI	0	22.735	60.588
19	RI	WI	0.065217391	13.719	79.017
19	RI	WI	0.086956522	18.23	73.799
1	TN	SC	0	12.664	101.524
1	TN	SC	0	21.182	57.675
2	TN	SC	0	15.672	102.058
2	TN	SC	0	25.684	74.924
3	TN	SC	0	17.676	104.18
3	TN	SC	0	19.68	104.18
4	TN	SC	0	21.682	98.834
4	TN	SC	0	19.179	97.205
4	TN	SC	0	24.183	86.603
5	TN	SC	0	18.177	103.652
5	TN	SC	0	23.183	73.126
6	TN	SC	0	28.682	79.072
6	TN	SC	0	20.681	96.111
7	TN	SC	0	22.683	97.205
7	TN	SC	0	29.681	64.576
7	TN	SC	0	20.18	92.8
8	TN	SC	0	21.682	84.885
8	TN	SC	0	37.166	36.681
9	TN	SC	0	23.683	98.834
9	TN	SC	0	31.678	70.71
10	TN	SC	0	22.683	103.652
10	TN	SC	0	22.683	103.652
11	TN	SC	0	22.683	104.708
11	TN	SC	0	28.682	93.909
12	TN	SC	0	26.183	95.563
12	TN	SC	0	30.68	74.924
13	TN	SC	0.051282051	22.683	103.652
13	TN	SC	0	26.183	93.355
13	TN	SC	0	22.683	100.452
14	TN	SC	0.051282051	22.683	100.452
14	TN	SC	0.025641026	21.182	103.122
16	TN	SC	0	29.681	72.524
16	TN	SC	0.025641026	19.179	99.375
16	TN	SC	0	19.68	104.18
17	TN	SC	0	18.678	100.989
17	TN	SC	0	26.183	74.326
18	TN	SC	0	26.183	91.685
18	TN	SC	0	24.183	98.292
18	TN	SC	0	22.182	99.914
1	WI	SC	0	11.612	93.069
1	WI	SC	0.045454545	22.128	49.384
3	WI	SC	0	12.614	84.236
3	WI	SC	0	24.629	38.988
3	WI	SC	0	12.614	82.542
3	WI	SC	0	20.127	65.556
3	WI	SC	0	30.626	41.619
4	WI	SC	0	18.625	96.295
4	WI	SC	0	29.627	69.757
5	WI	SC	0.022727273	11.612	90.893
5	WI	SC	0.068181818	24.629	47.46
6	WI	SC	0	12.614	77.967
6	WI	SC	0	20.627	48.103
6	WI	SC	0.045454545	8.102	94.688
6	WI	SC	0	10.108	94.15
6	WI	SC	0	19.126	66.16
8	WI	SC	0	14.118	90.345
8	WI	SC	0	26.129	50.022
8	WI	SC	0.022727273	15.12	92.527
8	WI	SC	0.068181818	26.129	84.236
8	WI	SC	0	29.627	40.963
9	WI	SC	0	18.625	94.688
9	WI	SC	0	33.123	44.877
10	WI	SC	0	20.127	87.033
10	WI	SC	0.022727273	32.125	35.671
11	WI	SC	0	21.127	88.695
11	WI	SC	0.090909091	36.617	31.646
11	WI	SC	0	24.629	75.648
11	WI	SC	0	24.129	79.692
11	WI	SC	0.022727273	29.128	64.343
11	WI	SC	0	19.126	89.246
13	WI	SC	0	20.627	93.069
13	WI	SC	0.090909091	25.629	76.81
14	WI	SC	0	10.108	101.565
14	WI	SC	0	26.629	50.022
14	WI	SC	0.022727273	13.116	99.998
14	WI	SC	0.022727273	16.121	96.828
14	WI	SC	0.068181818	23.629	81.406
15	WI	SC	0	14.619	97.89
16	WI	SC	0.022727273	14.619	95.225
16	WI	SC	0.045454545	18.124	98.419
16	WI	SC	0	17.624	91.984
16	WI	SC	0.090909091	29.627	53.195
16	WI	SC	0.045454545	18.124	93.61
17	WI	SC	0	19.126	91.984
17	WI	SC	0.159090909	24.129	94.15
19	WI	SC	0.068181818	21.127	61.289
19	WI	SC	0.045454545	4.088	100.522
1	FL	SC	0	19.68	96.769
1	FL	SC	0	20.681	101.557
2	FL	SC	0	19.68	92.436
2	FL	SC	0	26.683	48.92
3	FL	SC	0	23.683	85.801
3	FL	SC	0	32.677	47.025
3	FL	SC	0	23.183	83.553
4	FL	SC	0	20.18	92.982
4	FL	SC	0	27.683	53.923
5	FL	SC	0	21.682	93.526
5	FL	SC	0	24.684	82.422
6	FL	SC	0	22.182	102.084
6	FL	SC	0	27.683	70.864
6	FL	SC	0	20.681	94.612
7	FL	SC	0	24.183	93.526
7	FL	SC	0	30.68	66.115
8	FL	SC	0	22.683	94.612
8	FL	SC	0	31.678	66.712
8	FL	SC	0	24.684	90.793
9	FL	SC	0	25.684	98.375
9	FL	SC	0	30.68	79.575
11	FL	SC	0	23.683	100.501
11	FL	SC	0	29.681	79.575
11	FL	SC	0	24.183	97.306
12	FL	SC	0	24.183	99.441
12	FL	SC	0	31.179	80.717
13	FL	SC	0	24.684	100.501
13	FL	SC	0	30.68	83.553
13	FL	SC	0	24.183	98.909
14	FL	SC	0	24.183	101.03
14	FL	SC	0	28.682	90.793
15	FL	SC	0	23.183	101.557
15	FL	SC	0	25.684	98.375
15	FL	SC	0	23.683	98.375
16	FL	SC	0.026315789	22.683	102.609
16	FL	SC	0	28.183	92.436
17	FL	SC	0	21.682	102.084
17	FL	SC	0	27.183	84.679
17	FL	SC	0	21.682	97.841
18	FL	SC	0	23.683	102.084
18	FL	SC	0	29.681	86.36
19	FL	SC	0	18.678	103.133
19	FL	SC	0	26.683	67.904
19	FL	SC	0	18.678	96.769
2	RI	WI	0	15.223	72.035
2	RI	WI	0	21.234	52.478
4	RI	WI	0	19.732	100.901
4	RI	WI	0	25.736	77.866
6	RI	WI	0	18.23	91.861
6	RI	WI	0	18.731	79.59
7	RI	WI	0.02	24.236	91.861
7	RI	WI	0	30.733	76.131
8	RI	WI	0	21.234	75.55
8	RI	WI	0.02	26.736	59.972
9	RI	WI	0	22.235	94.56
9	RI	WI	0	27.236	76.711
10	RI	WI	0	21.234	92.403
10	RI	WI	0.02	25.736	69.665
12	RI	WI	0	21.234	98.809
12	RI	WI	0.08	24.736	90.772
13	RI	WI	0	19.232	102.456
13	RI	WI	0	24.736	81.869
14	RI	WI	0	20.233	95.096
14	RI	WI	0.02	24.236	81.301
15	RI	WI	0	21.234	99.857
15	RI	WI	0	25.236	81.869
16	RI	WI	0	18.731	102.972
16	RI	WI	0.02	24.236	86.363
17	RI	WI	0	18.731	71.445
17	RI	WI	0	22.735	60.588
19	RI	WI	0.04	13.719	79.017
19	RI	WI	0	18.23	73.799
1	TN	SC	0	12.664	101.524
1	TN	SC	0	21.182	57.675
2	TN	SC	0	15.672	102.058
2	TN	SC	0	25.684	74.924
3	TN	SC	0	17.676	104.18
3	TN	SC	0	19.68	104.18
4	TN	SC	0	21.682	98.834
4	TN	SC	0	19.179	97.205
4	TN	SC	0	24.183	86.603
5	TN	SC	0.02	18.177	103.652
5	TN	SC	0.02	23.183	73.126
6	TN	SC	0.04	28.682	79.072
6	TN	SC	0	20.681	96.111
7	TN	SC	0	22.683	97.205
7	TN	SC	0.02	29.681	64.576
7	TN	SC	0	20.18	92.8
8	TN	SC	0	21.682	84.885
8	TN	SC	0	37.166	36.681
9	TN	SC	0.02	23.683	98.834
9	TN	SC	0.02	31.678	70.71
10	TN	SC	0	22.683	103.652
10	TN	SC	0	22.683	103.652
11	TN	SC	0	22.683	104.708
11	TN	SC	0	28.682	93.909
12	TN	SC	0	26.183	95.563
12	TN	SC	0	30.68	74.924
13	TN	SC	0.04	22.683	103.652
13	TN	SC	0.02	26.183	93.355
13	TN	SC	0.06	22.683	100.452
14	TN	SC	0	22.683	100.452
14	TN	SC	0.04	21.182	103.122
16	TN	SC	0.02	29.681	72.524
16	TN	SC	0.04	19.179	99.375
16	TN	SC	0.02	19.68	104.18
17	TN	SC	0.08	18.678	100.989
17	TN	SC	0.1	26.183	74.326
18	TN	SC	0	26.183	91.685
18	TN	SC	0.04	24.183	98.292
18	TN	SC	0.08	22.182	99.914
1	WI	SC	0.020833333	11.612	93.069
1	WI	SC	0	22.128	49.384
3	WI	SC	0	12.614	84.236
3	WI	SC	0	24.629	38.988
3	WI	SC	0	12.614	82.542
3	WI	SC	0	20.127	65.556
3	WI	SC	0	30.626	41.619
4	WI	SC	0.041666667	18.625	96.295
4	WI	SC	0.020833333	29.627	69.757
5	WI	SC	0	11.612	90.893
5	WI	SC	0.041666667	24.629	47.46
6	WI	SC	0	12.614	77.967
6	WI	SC	0.041666667	20.627	48.103
6	WI	SC	0.0625	8.102	94.688
6	WI	SC	0.041666667	10.108	94.15
6	WI	SC	0.0625	19.126	66.16
8	WI	SC	0.020833333	14.118	90.345
8	WI	SC	0	26.129	50.022
8	WI	SC	0.041666667	15.12	92.527
8	WI	SC	0.0625	26.129	84.236
8	WI	SC	0	29.627	40.963
9	WI	SC	0	18.625	94.688
9	WI	SC	0	33.123	44.877
10	WI	SC	0	20.127	87.033
10	WI	SC	0.020833333	32.125	35.671
11	WI	SC	0	21.127	88.695
11	WI	SC	0.020833333	36.617	31.646
11	WI	SC	0	24.629	75.648
11	WI	SC	0.0625	24.129	79.692
11	WI	SC	0	29.128	64.343
11	WI	SC	0	19.126	89.246
13	WI	SC	0	20.627	93.069
13	WI	SC	0.145833333	25.629	76.81
14	WI	SC	0	10.108	101.565
14	WI	SC	0.020833333	26.629	50.022
14	WI	SC	0.083333333	13.116	99.998
14	WI	SC	0.25	16.121	96.828
14	WI	SC	0.104166667	23.629	81.406
15	WI	SC	0.145833333	14.619	97.89
16	WI	SC	0	14.619	95.225
16	WI	SC	0	18.124	98.419
16	WI	SC	0.104166667	17.624	91.984
16	WI	SC	0.25	29.627	53.195
16	WI	SC	0.125	18.124	93.61
17	WI	SC	0.125	19.126	91.984
17	WI	SC	0.229166667	24.129	94.15
19	WI	SC	0.1875	21.127	61.289
19	WI	SC	0.229166667	4.088	100.522
2	RI	SC	0	15.223	72.035
2	RI	SC	0	21.234	52.478
4	RI	SC	0	19.732	100.901
4	RI	SC	0	25.736	77.866
6	RI	SC	0	18.23	91.861
6	RI	SC	0	18.731	79.59
7	RI	SC	0	24.236	91.861
7	RI	SC	0	30.733	76.131
8	RI	SC	0	21.234	75.55
8	RI	SC	0	26.736	59.972
9	RI	SC	0	22.235	94.56
9	RI	SC	0	27.236	76.711
10	RI	SC	0	21.234	92.403
10	RI	SC	0	25.736	69.665
12	RI	SC	0	21.234	98.809
12	RI	SC	0	24.736	90.772
13	RI	SC	0	19.232	102.456
13	RI	SC	0	24.736	81.869
14	RI	SC	0	20.233	95.096
14	RI	SC	0	24.236	81.301
15	RI	SC	0	21.234	99.857
15	RI	SC	0	25.236	81.869
16	RI	SC	0	18.731	102.972
16	RI	SC	0	24.236	86.363
17	RI	SC	0	18.731	71.445
17	RI	SC	0	22.735	60.588
19	RI	SC	0	13.719	79.017
19	RI	SC	0	18.23	73.799
1	TN	NC	0	12.664	101.524
1	TN	NC	0	21.182	57.675
2	TN	NC	0	15.672	102.058
2	TN	NC	0	25.684	74.924
3	TN	NC	0	17.676	104.18
3	TN	NC	0	19.68	104.18
4	TN	NC	0	21.682	98.834
4	TN	NC	0	19.179	97.205
4	TN	NC	0	24.183	86.603
5	TN	NC	0	18.177	103.652
5	TN	NC	0	23.183	73.126
6	TN	NC	0	28.682	79.072
6	TN	NC	0	20.681	96.111
7	TN	NC	0	22.683	97.205
7	TN	NC	0	29.681	64.576
7	TN	NC	0	20.18	92.8
8	TN	NC	0	21.682	84.885
8	TN	NC	0	37.166	36.681
9	TN	NC	0	23.683	98.834
9	TN	NC	0	31.678	70.71
10	TN	NC	0	22.683	103.652
10	TN	NC	0	22.683	103.652
11	TN	NC	0	22.683	104.708
11	TN	NC	0	28.682	93.909
12	TN	NC	0	26.183	95.563
12	TN	NC	0	30.68	74.924
13	TN	NC	0	22.683	103.652
13	TN	NC	0.020408163	26.183	93.355
13	TN	NC	0.020408163	22.683	100.452
14	TN	NC	0.06122449	22.683	100.452
14	TN	NC	0	21.182	103.122
16	TN	NC	0.020408163	29.681	72.524
16	TN	NC	0	19.179	99.375
16	TN	NC	0	19.68	104.18
17	TN	NC	0	18.678	100.989
17	TN	NC	0	26.183	74.326
18	TN	NC	0	26.183	91.685
18	TN	NC	0	24.183	98.292
18	TN	NC	0	22.182	99.914
1	WI	WI	0	11.612	93.069
1	WI	WI	0	22.128	49.384
3	WI	WI	0	12.614	84.236
3	WI	WI	0	24.629	38.988
3	WI	WI	0	12.614	82.542
3	WI	WI	0	20.127	65.556
3	WI	WI	0	30.626	41.619
4	WI	WI	0.050847458	18.625	96.295
4	WI	WI	0.084745763	29.627	69.757
5	WI	WI	0.06779661	11.612	90.893
5	WI	WI	0.06779661	24.629	47.46
6	WI	WI	0.050847458	12.614	77.967
6	WI	WI	0.06779661	20.627	48.103
6	WI	WI	0.06779661	8.102	94.688
6	WI	WI	0.152542373	10.108	94.15
6	WI	WI	0.06779661	19.126	66.16
8	WI	WI	0.152542373	14.118	90.345
8	WI	WI	0.084745763	26.129	50.022
8	WI	WI	0	15.12	92.527
8	WI	WI	0.06779661	26.129	84.236
8	WI	WI	0.118644068	29.627	40.963
9	WI	WI	0.016949153	18.625	94.688
9	WI	WI	0	33.123	44.877
10	WI	WI	0	20.127	87.033
10	WI	WI	0.050847458	32.125	35.671
11	WI	WI	0.033898305	21.127	88.695
11	WI	WI	0	36.617	31.646
11	WI	WI	0	24.629	75.648
11	WI	WI	0.06779661	24.129	79.692
11	WI	WI	0.016949153	29.128	64.343
11	WI	WI	0.06779661	19.126	89.246
13	WI	WI	0.050847458	20.627	93.069
13	WI	WI	0	25.629	76.81
14	WI	WI	0.050847458	10.108	101.565
14	WI	WI	0.06779661	26.629	50.022
14	WI	WI	0.101694915	13.116	99.998
14	WI	WI	0.203389831	16.121	96.828
14	WI	WI	0.186440678	23.629	81.406
15	WI	WI	0	14.619	97.89
16	WI	WI	0.084745763	14.619	95.225
16	WI	WI	0.084745763	18.124	98.419
16	WI	WI	0.186440678	17.624	91.984
16	WI	WI	0.152542373	29.627	53.195
16	WI	WI	0.203389831	18.124	93.61
17	WI	WI	0.271186441	19.126	91.984
17	WI	WI	0.237288136	24.129	94.15
19	WI	WI	0.13559322	21.127	61.289
19	WI	WI	0.169491525	4.088	100.522
1	FL	SC	0	19.68	96.769
1	FL	SC	0	20.681	101.557
2	FL	SC	0	19.68	92.436
2	FL	SC	0	26.683	48.92
3	FL	SC	0	23.683	85.801
3	FL	SC	0	32.677	47.025
3	FL	SC	0	23.183	83.553
4	FL	SC	0	20.18	92.982
4	FL	SC	0	27.683	53.923
5	FL	SC	0	21.682	93.526
5	FL	SC	0	24.684	82.422
6	FL	SC	0	22.182	102.084
6	FL	SC	0	27.683	70.864
6	FL	SC	0	20.681	94.612
7	FL	SC	0	24.183	93.526
7	FL	SC	0	30.68	66.115
8	FL	SC	0	22.683	94.612
8	FL	SC	0	31.678	66.712
8	FL	SC	0.06122449	24.684	90.793
9	FL	SC	0	25.684	98.375
9	FL	SC	0	30.68	79.575
11	FL	SC	0	23.683	100.501
11	FL	SC	0	29.681	79.575
11	FL	SC	0	24.183	97.306
12	FL	SC	0	24.183	99.441
12	FL	SC	0	31.179	80.717
13	FL	SC	0	24.684	100.501
13	FL	SC	0	30.68	83.553
13	FL	SC	0	24.183	98.909
14	FL	SC	0	24.183	101.03
14	FL	SC	0	28.682	90.793
15	FL	SC	0	23.183	101.557
15	FL	SC	0	25.684	98.375
15	FL	SC	0	23.683	98.375
16	FL	SC	0	22.683	102.609
16	FL	SC	0	28.183	92.436
17	FL	SC	0	21.682	102.084
17	FL	SC	0	27.183	84.679
17	FL	SC	0	21.682	97.841
18	FL	SC	0	23.683	102.084
18	FL	SC	0	29.681	86.36
19	FL	SC	0	18.678	103.133
19	FL	SC	0	26.683	67.904
19	FL	SC	0	18.678	96.769
2	RI	SC	0	15.223	72.035
2	RI	SC	0	21.234	52.478
4	RI	SC	0	19.732	100.901
4	RI	SC	0	25.736	77.866
6	RI	SC	0	18.23	91.861
6	RI	SC	0	18.731	79.59
7	RI	SC	0	24.236	91.861
7	RI	SC	0	30.733	76.131
8	RI	SC	0	21.234	75.55
8	RI	SC	0	26.736	59.972
9	RI	SC	0	22.235	94.56
9	RI	SC	0.017857143	27.236	76.711
10	RI	SC	0	21.234	92.403
10	RI	SC	0	25.736	69.665
12	RI	SC	0	21.234	98.809
12	RI	SC	0	24.736	90.772
13	RI	SC	0	19.232	102.456
13	RI	SC	0	24.736	81.869
14	RI	SC	0	20.233	95.096
14	RI	SC	0	24.236	81.301
15	RI	SC	0	21.234	99.857
15	RI	SC	0	25.236	81.869
16	RI	SC	0	18.731	102.972
16	RI	SC	0	24.236	86.363
17	RI	SC	0	18.731	71.445
17	RI	SC	0	22.735	60.588
19	RI	SC	0	13.719	79.017
19	RI	SC	0	18.23	73.799
1	TN	WI	0	12.664	101.524
1	TN	WI	0	21.182	57.675
2	TN	WI	0	15.672	102.058
2	TN	WI	0	25.684	74.924
3	TN	WI	0	17.676	104.18
3	TN	WI	0	19.68	104.18
4	TN	WI	0	21.682	98.834
4	TN	WI	0.018518519	19.179	97.205
4	TN	WI	0	24.183	86.603
5	TN	WI	0.074074074	18.177	103.652
5	TN	WI	0	23.183	73.126
6	TN	WI	0.018518519	28.682	79.072
6	TN	WI	0.185185185	20.681	96.111
7	TN	WI	0.074074074	22.683	97.205
7	TN	WI	0.092592593	29.681	64.576
7	TN	WI	0.185185185	20.18	92.8
8	TN	WI	0	21.682	84.885
8	TN	WI	0	37.166	36.681
9	TN	WI	0.018518519	23.683	98.834
9	TN	WI	0.018518519	31.678	70.71
10	TN	WI	0.018518519	22.683	103.652
10	TN	WI	0	22.683	103.652
11	TN	WI	0	22.683	104.708
11	TN	WI	0	28.682	93.909
12	TN	WI	0	26.183	95.563
12	TN	WI	0	30.68	74.924
13	TN	WI	0	22.683	103.652
13	TN	WI	0.018518519	26.183	93.355
13	TN	WI	0	22.683	100.452
14	TN	WI	0.111111111	22.683	100.452
14	TN	WI	0.148148148	21.182	103.122
16	TN	WI	0.166666667	29.681	72.524
16	TN	WI	0.12962963	19.179	99.375
16	TN	WI	0	19.68	104.18
17	TN	WI	0.222222222	18.678	100.989
17	TN	WI	0.111111111	26.183	74.326
18	TN	WI	0.148148148	26.183	91.685
18	TN	WI	0.111111111	24.183	98.292
18	TN	WI	0.240740741	22.182	99.914
1	FL	SC	0	19.68	96.769
1	FL	SC	0	20.681	101.557
2	FL	SC	0	19.68	92.436
2	FL	SC	0	26.683	48.92
3	FL	SC	0	23.683	85.801
3	FL	SC	0	32.677	47.025
3	FL	SC	0	23.183	83.553
4	FL	SC	0	20.18	92.982
4	FL	SC	0.026315789	27.683	53.923
5	FL	SC	0	21.682	93.526
5	FL	SC	0	24.684	82.422
6	FL	SC	0	22.182	102.084
6	FL	SC	0	27.683	70.864
6	FL	SC	0	20.681	94.612
7	FL	SC	0	24.183	93.526
7	FL	SC	0	30.68	66.115
8	FL	SC	0	22.683	94.612
8	FL	SC	0	31.678	66.712
8	FL	SC	0	24.684	90.793
9	FL	SC	0	25.684	98.375
9	FL	SC	0	30.68	79.575
11	FL	SC	0	23.683	100.501
11	FL	SC	0	29.681	79.575
11	FL	SC	0	24.183	97.306
12	FL	SC	0	24.183	99.441
12	FL	SC	0	31.179	80.717
13	FL	SC	0	24.684	100.501
13	FL	SC	0	30.68	83.553
13	FL	SC	0	24.183	98.909
14	FL	SC	0	24.183	101.03
14	FL	SC	0	28.682	90.793
15	FL	SC	0	23.183	101.557
15	FL	SC	0	25.684	98.375
15	FL	SC	0	23.683	98.375
16	FL	SC	0	22.683	102.609
16	FL	SC	0	28.183	92.436
17	FL	SC	0	21.682	102.084
17	FL	SC	0	27.183	84.679
17	FL	SC	0	21.682	97.841
18	FL	SC	0	23.683	102.084
18	FL	SC	0	29.681	86.36
19	FL	SC	0	18.678	103.133
19	FL	SC	0	26.683	67.904
19	FL	SC	0	18.678	96.769
2	RI	SC	0	15.223	72.035
2	RI	SC	0.02	21.234	52.478
4	RI	SC	0	19.732	100.901
4	RI	SC	0	25.736	77.866
6	RI	SC	0	18.23	91.861
6	RI	SC	0	18.731	79.59
7	RI	SC	0	24.236	91.861
7	RI	SC	0	30.733	76.131
8	RI	SC	0	21.234	75.55
8	RI	SC	0	26.736	59.972
9	RI	SC	0.02	22.235	94.56
9	RI	SC	0	27.236	76.711
10	RI	SC	0	21.234	92.403
10	RI	SC	0	25.736	69.665
12	RI	SC	0	21.234	98.809
12	RI	SC	0	24.736	90.772
13	RI	SC	0	19.232	102.456
13	RI	SC	0	24.736	81.869
14	RI	SC	0	20.233	95.096
14	RI	SC	0	24.236	81.301
15	RI	SC	0	21.234	99.857
15	RI	SC	0	25.236	81.869
16	RI	SC	0	18.731	102.972
16	RI	SC	0	24.236	86.363
17	RI	SC	0	18.731	71.445
17	RI	SC	0	22.735	60.588
19	RI	SC	0	13.719	79.017
19	RI	SC	0	18.23	73.799
1	WI	SC	0	11.612	93.069
1	WI	SC	0.054054054	22.128	49.384
3	WI	SC	0	12.614	84.236
3	WI	SC	0	24.629	38.988
3	WI	SC	0	12.614	82.542
3	WI	SC	0	20.127	65.556
3	WI	SC	0	30.626	41.619
4	WI	SC	0	18.625	96.295
4	WI	SC	0	29.627	69.757
5	WI	SC	0	11.612	90.893
5	WI	SC	0	24.629	47.46
6	WI	SC	0	12.614	77.967
6	WI	SC	0	20.627	48.103
6	WI	SC	0	8.102	94.688
6	WI	SC	0	10.108	94.15
6	WI	SC	0	19.126	66.16
8	WI	SC	0	14.118	90.345
8	WI	SC	0.027027027	26.129	50.022
8	WI	SC	0	15.12	92.527
8	WI	SC	0	26.129	84.236
8	WI	SC	0.027027027	29.627	40.963
9	WI	SC	0	18.625	94.688
9	WI	SC	0	33.123	44.877
10	WI	SC	0	20.127	87.033
10	WI	SC	0	32.125	35.671
11	WI	SC	0	21.127	88.695
11	WI	SC	0	36.617	31.646
11	WI	SC	0	24.629	75.648
11	WI	SC	0.027027027	24.129	79.692
11	WI	SC	0	29.128	64.343
11	WI	SC	0	19.126	89.246
13	WI	SC	0	20.627	93.069
13	WI	SC	0.054054054	25.629	76.81
14	WI	SC	0	10.108	101.565
14	WI	SC	0.027027027	26.629	50.022
14	WI	SC	0	13.116	99.998
14	WI	SC	0.054054054	16.121	96.828
14	WI	SC	0.054054054	23.629	81.406
15	WI	SC	0	14.619	97.89
16	WI	SC	0.027027027	14.619	95.225
16	WI	SC	0.027027027	18.124	98.419
16	WI	SC	0	17.624	91.984
16	WI	SC	0.054054054	29.627	53.195
16	WI	SC	0	18.124	93.61
17	WI	SC	0	19.126	91.984
17	WI	SC	0.027027027	24.129	94.15
19	WI	SC	0	21.127	61.289
19	WI	SC	0	4.088	100.522
1	FL	WI	0	19.68	96.769
1	FL	WI	0	20.681	101.557
2	FL	WI	0	19.68	92.436
2	FL	WI	0	26.683	48.92
3	FL	WI	0	23.683	85.801
3	FL	WI	0.017857143	32.677	47.025
3	FL	WI	0.035714286	23.183	83.553
4	FL	WI	0	20.18	92.982
4	FL	WI	0	27.683	53.923
5	FL	WI	0	21.682	93.526
5	FL	WI	0	24.684	82.422
6	FL	WI	0	22.182	102.084
6	FL	WI	0	27.683	70.864
6	FL	WI	0	20.681	94.612
7	FL	WI	0	24.183	93.526
7	FL	WI	0	30.68	66.115
8	FL	WI	0	22.683	94.612
8	FL	WI	0	31.678	66.712
8	FL	WI	0	24.684	90.793
9	FL	WI	0	25.684	98.375
9	FL	WI	0	30.68	79.575
11	FL	WI	0	23.683	100.501
11	FL	WI	0	29.681	79.575
11	FL	WI	0	24.183	97.306
12	FL	WI	0	24.183	99.441
12	FL	WI	0	31.179	80.717
13	FL	WI	0	24.684	100.501
13	FL	WI	0	30.68	83.553
13	FL	WI	0.089285714	24.183	98.909
14	FL	WI	0	24.183	101.03
14	FL	WI	0	28.682	90.793
15	FL	WI	0	23.183	101.557
15	FL	WI	0	25.684	98.375
15	FL	WI	0	23.683	98.375
16	FL	WI	0	22.683	102.609
16	FL	WI	0.017857143	28.183	92.436
17	FL	WI	0.035714286	21.682	102.084
17	FL	WI	0.035714286	27.183	84.679
17	FL	WI	0.017857143	21.682	97.841
18	FL	WI	0	23.683	102.084
18	FL	WI	0.053571429	29.681	86.36
19	FL	WI	0.017857143	18.678	103.133
19	FL	WI	0.017857143	26.683	67.904
19	FL	WI	0	18.678	96.769
2	RI	SC	0	15.223	72.035
2	RI	SC	0	21.234	52.478
4	RI	SC	0	19.732	100.901
4	RI	SC	0	25.736	77.866
6	RI	SC	0	18.23	91.861
6	RI	SC	0	18.731	79.59
7	RI	SC	0	24.236	91.861
7	RI	SC	0	30.733	76.131
8	RI	SC	0	21.234	75.55
8	RI	SC	0	26.736	59.972
9	RI	SC	0	22.235	94.56
9	RI	SC	0	27.236	76.711
10	RI	SC	0	21.234	92.403
10	RI	SC	0.023809524	25.736	69.665
12	RI	SC	0	21.234	98.809
12	RI	SC	0	24.736	90.772
13	RI	SC	0	19.232	102.456
13	RI	SC	0	24.736	81.869
14	RI	SC	0	20.233	95.096
14	RI	SC	0	24.236	81.301
15	RI	SC	0	21.234	99.857
15	RI	SC	0	25.236	81.869
16	RI	SC	0	18.731	102.972
16	RI	SC	0	24.236	86.363
17	RI	SC	0	18.731	71.445
17	RI	SC	0	22.735	60.588
19	RI	SC	0.023809524	13.719	79.017
19	RI	SC	0	18.23	73.799
1	TN	WI	0	12.664	101.524
1	TN	WI	0	21.182	57.675
2	TN	WI	0	15.672	102.058
2	TN	WI	0	25.684	74.924
3	TN	WI	0	17.676	104.18
3	TN	WI	0	19.68	104.18
4	TN	WI	0	21.682	98.834
4	TN	WI	0	19.179	97.205
4	TN	WI	0	24.183	86.603
5	TN	WI	0	18.177	103.652
5	TN	WI	0	23.183	73.126
6	TN	WI	0	28.682	79.072
6	TN	WI	0	20.681	96.111
7	TN	WI	0	22.683	97.205
7	TN	WI	0	29.681	64.576
7	TN	WI	0	20.18	92.8
8	TN	WI	0	21.682	84.885
8	TN	WI	0	37.166	36.681
9	TN	WI	0	23.683	98.834
9	TN	WI	0	31.678	70.71
10	TN	WI	0.016129032	22.683	103.652
10	TN	WI	0	22.683	103.652
11	TN	WI	0	22.683	104.708
11	TN	WI	0	28.682	93.909
12	TN	WI	0	26.183	95.563
12	TN	WI	0	30.68	74.924
13	TN	WI	0.032258065	22.683	103.652
13	TN	WI	0.064516129	26.183	93.355
13	TN	WI	0.032258065	22.683	100.452
14	TN	WI	0.016129032	22.683	100.452
14	TN	WI	0.016129032	21.182	103.122
16	TN	WI	0	29.681	72.524
16	TN	WI	0.032258065	19.179	99.375
16	TN	WI	0.048387097	19.68	104.18
17	TN	WI	0.129032258	18.678	100.989
17	TN	WI	0.129032258	26.183	74.326
18	TN	WI	0.112903226	26.183	91.685
18	TN	WI	0.080645161	24.183	98.292
18	TN	WI	0.209677419	22.182	99.914
1	WI	SC	0	11.612	93.069
1	WI	SC	0	22.128	49.384
3	WI	SC	0.022222222	12.614	84.236
3	WI	SC	0	24.629	38.988
3	WI	SC	0	12.614	82.542
3	WI	SC	0	20.127	65.556
3	WI	SC	0	30.626	41.619
4	WI	SC	0	18.625	96.295
4	WI	SC	0	29.627	69.757
5	WI	SC	0	11.612	90.893
5	WI	SC	0	24.629	47.46
6	WI	SC	0	12.614	77.967
6	WI	SC	0	20.627	48.103
6	WI	SC	0	8.102	94.688
6	WI	SC	0.022222222	10.108	94.15
6	WI	SC	0	19.126	66.16
8	WI	SC	0.022222222	14.118	90.345
8	WI	SC	0.022222222	26.129	50.022
8	WI	SC	0	15.12	92.527
8	WI	SC	0.022222222	26.129	84.236
8	WI	SC	0.066666667	29.627	40.963
9	WI	SC	0	18.625	94.688
9	WI	SC	0	33.123	44.877
10	WI	SC	0.022222222	20.127	87.033
10	WI	SC	0.022222222	32.125	35.671
11	WI	SC	0.022222222	21.127	88.695
11	WI	SC	0	36.617	31.646
11	WI	SC	0.044444444	24.629	75.648
11	WI	SC	0	24.129	79.692
11	WI	SC	0	29.128	64.343
11	WI	SC	0	19.126	89.246
13	WI	SC	0	20.627	93.069
13	WI	SC	0	25.629	76.81
14	WI	SC	0	10.108	101.565
14	WI	SC	0	26.629	50.022
14	WI	SC	0	13.116	99.998
14	WI	SC	0.066666667	16.121	96.828
14	WI	SC	0	23.629	81.406
15	WI	SC	0.111111111	14.619	97.89
16	WI	SC	0	14.619	95.225
16	WI	SC	0	18.124	98.419
16	WI	SC	0	17.624	91.984
16	WI	SC	0	29.627	53.195
16	WI	SC	0.022222222	18.124	93.61
17	WI	SC	0.022222222	19.126	91.984
17	WI	SC	0	24.129	94.15
19	WI	SC	0	21.127	61.289
19	WI	SC	0	4.088	100.522
1	FL	WI	0	19.68	96.769
1	FL	WI	0	20.681	101.557
2	FL	WI	0	19.68	92.436
2	FL	WI	0	26.683	48.92
3	FL	WI	0	23.683	85.801
3	FL	WI	0	32.677	47.025
3	FL	WI	0	23.183	83.553
4	FL	WI	0	20.18	92.982
4	FL	WI	0	27.683	53.923
5	FL	WI	0	21.682	93.526
5	FL	WI	0	24.684	82.422
6	FL	WI	0	22.182	102.084
6	FL	WI	0	27.683	70.864
6	FL	WI	0	20.681	94.612
7	FL	WI	0	24.183	93.526
7	FL	WI	0	30.68	66.115
8	FL	WI	0	22.683	94.612
8	FL	WI	0	31.678	66.712
8	FL	WI	0	24.684	90.793
9	FL	WI	0.018867925	25.684	98.375
9	FL	WI	0.037735849	30.68	79.575
11	FL	WI	0	23.683	100.501
11	FL	WI	0	29.681	79.575
11	FL	WI	0	24.183	97.306
12	FL	WI	0	24.183	99.441
12	FL	WI	0	31.179	80.717
13	FL	WI	0	24.684	100.501
13	FL	WI	0	30.68	83.553
13	FL	WI	0	24.183	98.909
14	FL	WI	0	24.183	101.03
14	FL	WI	0.018867925	28.682	90.793
15	FL	WI	0	23.183	101.557
15	FL	WI	0	25.684	98.375
15	FL	WI	0	23.683	98.375
16	FL	WI	0	22.683	102.609
16	FL	WI	0	28.183	92.436
17	FL	WI	0.037735849	21.682	102.084
17	FL	WI	0.018867925	27.183	84.679
17	FL	WI	0.018867925	21.682	97.841
18	FL	WI	0.018867925	23.683	102.084
18	FL	WI	0	29.681	86.36
19	FL	WI	0.018867925	18.678	103.133
19	FL	WI	0	26.683	67.904
19	FL	WI	0	18.678	96.769
2	RI	SC	0	15.223	72.035
2	RI	SC	0	21.234	52.478
4	RI	SC	0	19.732	100.901
4	RI	SC	0	25.736	77.866
6	RI	SC	0	18.23	91.861
6	RI	SC	0	18.731	79.59
7	RI	SC	0	24.236	91.861
7	RI	SC	0	30.733	76.131
8	RI	SC	0	21.234	75.55
8	RI	SC	0	26.736	59.972
9	RI	SC	0	22.235	94.56
9	RI	SC	0	27.236	76.711
10	RI	SC	0	21.234	92.403
10	RI	SC	0	25.736	69.665
12	RI	SC	0	21.234	98.809
12	RI	SC	0	24.736	90.772
13	RI	SC	0	19.232	102.456
13	RI	SC	0	24.736	81.869
14	RI	SC	0	20.233	95.096
14	RI	SC	0	24.236	81.301
15	RI	SC	0	21.234	99.857
15	RI	SC	0	25.236	81.869
16	RI	SC	0	18.731	102.972
16	RI	SC	0	24.236	86.363
17	RI	SC	0	18.731	71.445
17	RI	SC	0	22.735	60.588
19	RI	SC	0	13.719	79.017
19	RI	SC	0	18.23	73.799
1	TN	SC	0	12.664	101.524
1	TN	SC	0	21.182	57.675
2	TN	SC	0	15.672	102.058
2	TN	SC	0	25.684	74.924
3	TN	SC	0	17.676	104.18
3	TN	SC	0	19.68	104.18
4	TN	SC	0	21.682	98.834
4	TN	SC	0	19.179	97.205
4	TN	SC	0	24.183	86.603
5	TN	SC	0	18.177	103.652
5	TN	SC	0	23.183	73.126
6	TN	SC	0	28.682	79.072
6	TN	SC	0	20.681	96.111
7	TN	SC	0	22.683	97.205
7	TN	SC	0	29.681	64.576
7	TN	SC	0	20.18	92.8
8	TN	SC	0	21.682	84.885
8	TN	SC	0	37.166	36.681
9	TN	SC	0.019607843	23.683	98.834
9	TN	SC	0	31.678	70.71
10	TN	SC	0	22.683	103.652
10	TN	SC	0	22.683	103.652
11	TN	SC	0	22.683	104.708
11	TN	SC	0	28.682	93.909
12	TN	SC	0	26.183	95.563
12	TN	SC	0	30.68	74.924
13	TN	SC	0	22.683	103.652
13	TN	SC	0	26.183	93.355
13	TN	SC	0.019607843	22.683	100.452
14	TN	SC	0.098039216	22.683	100.452
14	TN	SC	0.019607843	21.182	103.122
16	TN	SC	0	29.681	72.524
16	TN	SC	0	19.179	99.375
16	TN	SC	0	19.68	104.18
17	TN	SC	0	18.678	100.989
17	TN	SC	0.019607843	26.183	74.326
18	TN	SC	0	26.183	91.685
18	TN	SC	0	24.183	98.292
18	TN	SC	0.019607843	22.182	99.914
1	WI	NC	0	11.612	93.069
1	WI	NC	0.0625	22.128	49.384
3	WI	NC	0	12.614	84.236
3	WI	NC	0	24.629	38.988
3	WI	NC	0	12.614	82.542
3	WI	NC	0	20.127	65.556
3	WI	NC	0	30.626	41.619
4	WI	NC	0	18.625	96.295
4	WI	NC	0	29.627	69.757
5	WI	NC	0	11.612	90.893
5	WI	NC	0	24.629	47.46
6	WI	NC	0	12.614	77.967
6	WI	NC	0	20.627	48.103
6	WI	NC	0	8.102	94.688
6	WI	NC	0	10.108	94.15
6	WI	NC	0	19.126	66.16
8	WI	NC	0	14.118	90.345
8	WI	NC	0	26.129	50.022
8	WI	NC	0	15.12	92.527
8	WI	NC	0.0625	26.129	84.236
8	WI	NC	0	29.627	40.963
9	WI	NC	0	18.625	94.688
9	WI	NC	0	33.123	44.877
10	WI	NC	0	20.127	87.033
10	WI	NC	0	32.125	35.671
11	WI	NC	0	21.127	88.695
11	WI	NC	0	36.617	31.646
11	WI	NC	0.020833333	24.629	75.648
11	WI	NC	0	24.129	79.692
11	WI	NC	0	29.128	64.343
11	WI	NC	0.020833333	19.126	89.246
13	WI	NC	0	20.627	93.069
13	WI	NC	0.041666667	25.629	76.81
14	WI	NC	0	10.108	101.565
14	WI	NC	0	26.629	50.022
14	WI	NC	0	13.116	99.998
14	WI	NC	0.041666667	16.121	96.828
14	WI	NC	0.0625	23.629	81.406
15	WI	NC	0	14.619	97.89
16	WI	NC	0.020833333	14.619	95.225
16	WI	NC	0.020833333	18.124	98.419
16	WI	NC	0	17.624	91.984
16	WI	NC	0.083333333	29.627	53.195
16	WI	NC	0.020833333	18.124	93.61
17	WI	NC	0	19.126	91.984
17	WI	NC	0.020833333	24.129	94.15
19	WI	NC	0	21.127	61.289
19	WI	NC	0	4.088	100.522
1	FL	NC	0	19.68	96.769
1	FL	NC	0	20.681	101.557
2	FL	NC	0	19.68	92.436
2	FL	NC	0	26.683	48.92
3	FL	NC	0	23.683	85.801
3	FL	NC	0	32.677	47.025
3	FL	NC	0	23.183	83.553
4	FL	NC	0	20.18	92.982
4	FL	NC	0	27.683	53.923
5	FL	NC	0	21.682	93.526
5	FL	NC	0	24.684	82.422
6	FL	NC	0	22.182	102.084
6	FL	NC	0	27.683	70.864
6	FL	NC	0	20.681	94.612
7	FL	NC	0	24.183	93.526
7	FL	NC	0	30.68	66.115
8	FL	NC	0	22.683	94.612
8	FL	NC	0	31.678	66.712
8	FL	NC	0.022727273	24.684	90.793
9	FL	NC	0	25.684	98.375
9	FL	NC	0	30.68	79.575
11	FL	NC	0	23.683	100.501
11	FL	NC	0	29.681	79.575
11	FL	NC	0	24.183	97.306
12	FL	NC	0	24.183	99.441
12	FL	NC	0	31.179	80.717
13	FL	NC	0	24.684	100.501
13	FL	NC	0	30.68	83.553
13	FL	NC	0	24.183	98.909
14	FL	NC	0	24.183	101.03
14	FL	NC	0	28.682	90.793
15	FL	NC	0	23.183	101.557
15	FL	NC	0	25.684	98.375
15	FL	NC	0	23.683	98.375
16	FL	NC	0	22.683	102.609
16	FL	NC	0	28.183	92.436
17	FL	NC	0	21.682	102.084
17	FL	NC	0	27.183	84.679
17	FL	NC	0	21.682	97.841
18	FL	NC	0	23.683	102.084
18	FL	NC	0	29.681	86.36
19	FL	NC	0	18.678	103.133
19	FL	NC	0	26.683	67.904
19	FL	NC	0	18.678	96.769
2	RI	NC	0	15.223	72.035
2	RI	NC	0	21.234	52.478
4	RI	NC	0	19.732	100.901
4	RI	NC	0	25.736	77.866
6	RI	NC	0	18.23	91.861
6	RI	NC	0.02173913	18.731	79.59
7	RI	NC	0.02173913	24.236	91.861
7	RI	NC	0.02173913	30.733	76.131
8	RI	NC	0	21.234	75.55
8	RI	NC	0	26.736	59.972
9	RI	NC	0	22.235	94.56
9	RI	NC	0	27.236	76.711
10	RI	NC	0	21.234	92.403
10	RI	NC	0	25.736	69.665
12	RI	NC	0	21.234	98.809
12	RI	NC	0	24.736	90.772
13	RI	NC	0	19.232	102.456
13	RI	NC	0	24.736	81.869
14	RI	NC	0	20.233	95.096
14	RI	NC	0	24.236	81.301
15	RI	NC	0	21.234	99.857
15	RI	NC	0	25.236	81.869
16	RI	NC	0	18.731	102.972
16	RI	NC	0	24.236	86.363
17	RI	NC	0	18.731	71.445
17	RI	NC	0	22.735	60.588
19	RI	NC	0	13.719	79.017
19	RI	NC	0	18.23	73.799
1	TN	SC	0.019607843	12.664	101.524
1	TN	SC	0	21.182	57.675
2	TN	SC	0	15.672	102.058
2	TN	SC	0	25.684	74.924
3	TN	SC	0	17.676	104.18
3	TN	SC	0	19.68	104.18
4	TN	SC	0	21.682	98.834
4	TN	SC	0	19.179	97.205
4	TN	SC	0	24.183	86.603
5	TN	SC	0	18.177	103.652
5	TN	SC	0	23.183	73.126
6	TN	SC	0	28.682	79.072
6	TN	SC	0	20.681	96.111
7	TN	SC	0.019607843	22.683	97.205
7	TN	SC	0	29.681	64.576
7	TN	SC	0.019607843	20.18	92.8
8	TN	SC	0	21.682	84.885
8	TN	SC	0	37.166	36.681
9	TN	SC	0	23.683	98.834
9	TN	SC	0	31.678	70.71
10	TN	SC	0	22.683	103.652
10	TN	SC	0	22.683	103.652
11	TN	SC	0	22.683	104.708
11	TN	SC	0	28.682	93.909
12	TN	SC	0	26.183	95.563
12	TN	SC	0	30.68	74.924
13	TN	SC	0.019607843	22.683	103.652
13	TN	SC	0.039215686	26.183	93.355
13	TN	SC	0.019607843	22.683	100.452
14	TN	SC	0.019607843	22.683	100.452
14	TN	SC	0	21.182	103.122
16	TN	SC	0.019607843	29.681	72.524
16	TN	SC	0	19.179	99.375
16	TN	SC	0.039215686	19.68	104.18
17	TN	SC	0.019607843	18.678	100.989
17	TN	SC	0.019607843	26.183	74.326
18	TN	SC	0	26.183	91.685
18	TN	SC	0	24.183	98.292
18	TN	SC	0.019607843	22.182	99.914
1	WI	SC	0	11.612	93.069
1	WI	SC	0	22.128	49.384
3	WI	SC	0	12.614	84.236
3	WI	SC	0	24.629	38.988
3	WI	SC	0	12.614	82.542
3	WI	SC	0	20.127	65.556
3	WI	SC	0	30.626	41.619
4	WI	SC	0	18.625	96.295
4	WI	SC	0	29.627	69.757
5	WI	SC	0	11.612	90.893
5	WI	SC	0	24.629	47.46
6	WI	SC	0	12.614	77.967
6	WI	SC	0	20.627	48.103
6	WI	SC	0	8.102	94.688
6	WI	SC	0	10.108	94.15
6	WI	SC	0	19.126	66.16
8	WI	SC	0	14.118	90.345
8	WI	SC	0	26.129	50.022
8	WI	SC	0	15.12	92.527
8	WI	SC	0	26.129	84.236
8	WI	SC	0	29.627	40.963
9	WI	SC	0	18.625	94.688
9	WI	SC	0	33.123	44.877
10	WI	SC	0	20.127	87.033
10	WI	SC	0.022727273	32.125	35.671
11	WI	SC	0	21.127	88.695
11	WI	SC	0	36.617	31.646
11	WI	SC	0	24.629	75.648
11	WI	SC	0	24.129	79.692
11	WI	SC	0	29.128	64.343
11	WI	SC	0	19.126	89.246
13	WI	SC	0	20.627	93.069
13	WI	SC	0.090909091	25.629	76.81
14	WI	SC	0	10.108	101.565
14	WI	SC	0	26.629	50.022
14	WI	SC	0	13.116	99.998
14	WI	SC	0	16.121	96.828
14	WI	SC	0	23.629	81.406
15	WI	SC	0	14.619	97.89
16	WI	SC	0.022727273	14.619	95.225
16	WI	SC	0	18.124	98.419
16	WI	SC	0	17.624	91.984
16	WI	SC	0	29.627	53.195
16	WI	SC	0.022727273	18.124	93.61
17	WI	SC	0	19.126	91.984
17	WI	SC	0.022727273	24.129	94.15
19	WI	SC	0	21.127	61.289
19	WI	SC	0	4.088	100.522
1	FL	WI	0	19.68	96.769
1	FL	WI	0	20.681	101.557
2	FL	WI	0	19.68	92.436
2	FL	WI	0	26.683	48.92
3	FL	WI	0	23.683	85.801
3	FL	WI	0	32.677	47.025
3	FL	WI	0	23.183	83.553
4	FL	WI	0	20.18	92.982
4	FL	WI	0	27.683	53.923
5	FL	WI	0	21.682	93.526
5	FL	WI	0	24.684	82.422
6	FL	WI	0	22.182	102.084
6	FL	WI	0	27.683	70.864
6	FL	WI	0	20.681	94.612
7	FL	WI	0	24.183	93.526
7	FL	WI	0	30.68	66.115
8	FL	WI	0	22.683	94.612
8	FL	WI	0	31.678	66.712
8	FL	WI	0.017857143	24.684	90.793
9	FL	WI	0	25.684	98.375
9	FL	WI	0	30.68	79.575
11	FL	WI	0	23.683	100.501
11	FL	WI	0	29.681	79.575
11	FL	WI	0	24.183	97.306
12	FL	WI	0	24.183	99.441
12	FL	WI	0	31.179	80.717
13	FL	WI	0	24.684	100.501
13	FL	WI	0	30.68	83.553
13	FL	WI	0	24.183	98.909
14	FL	WI	0	24.183	101.03
14	FL	WI	0.071428571	28.682	90.793
15	FL	WI	0	23.183	101.557
15	FL	WI	0	25.684	98.375
15	FL	WI	0	23.683	98.375
16	FL	WI	0	22.683	102.609
16	FL	WI	0.035714286	28.183	92.436
17	FL	WI	0.017857143	21.682	102.084
17	FL	WI	0.017857143	27.183	84.679
17	FL	WI	0.089285714	21.682	97.841
18	FL	WI	0.107142857	23.683	102.084
18	FL	WI	0	29.681	86.36
19	FL	WI	0.142857143	18.678	103.133
19	FL	WI	0.142857143	26.683	67.904
19	FL	WI	0	18.678	96.769
2	RI	SC	0	15.223	72.035
2	RI	SC	0	21.234	52.478
4	RI	SC	0	19.732	100.901
4	RI	SC	0	25.736	77.866
6	RI	SC	0	18.23	91.861
6	RI	SC	0	18.731	79.59
7	RI	SC	0	24.236	91.861
7	RI	SC	0	30.733	76.131
8	RI	SC	0	21.234	75.55
8	RI	SC	0	26.736	59.972
9	RI	SC	0	22.235	94.56
9	RI	SC	0	27.236	76.711
10	RI	SC	0	21.234	92.403
10	RI	SC	0	25.736	69.665
12	RI	SC	0	21.234	98.809
12	RI	SC	0	24.736	90.772
13	RI	SC	0	19.232	102.456
13	RI	SC	0	24.736	81.869
14	RI	SC	0	20.233	95.096
14	RI	SC	0	24.236	81.301
15	RI	SC	0	21.234	99.857
15	RI	SC	0	25.236	81.869
16	RI	SC	0	18.731	102.972
16	RI	SC	0	24.236	86.363
17	RI	SC	0	18.731	71.445
17	RI	SC	0	22.735	60.588
19	RI	SC	0	13.719	79.017
19	RI	SC	0	18.23	73.799
1	TN	NC	0	12.664	101.524
1	TN	NC	0	21.182	57.675
2	TN	NC	0	15.672	102.058
2	TN	NC	0	25.684	74.924
3	TN	NC	0	17.676	104.18
3	TN	NC	0	19.68	104.18
4	TN	NC	0	21.682	98.834
4	TN	NC	0	19.179	97.205
4	TN	NC	0	24.183	86.603
5	TN	NC	0	18.177	103.652
5	TN	NC	0	23.183	73.126
6	TN	NC	0	28.682	79.072
6	TN	NC	0	20.681	96.111
7	TN	NC	0	22.683	97.205
7	TN	NC	0	29.681	64.576
7	TN	NC	0	20.18	92.8
8	TN	NC	0	21.682	84.885
8	TN	NC	0	37.166	36.681
9	TN	NC	0	23.683	98.834
9	TN	NC	0	31.678	70.71
10	TN	NC	0	22.683	103.652
10	TN	NC	0	22.683	103.652
11	TN	NC	0	22.683	104.708
11	TN	NC	0	28.682	93.909
12	TN	NC	0	26.183	95.563
12	TN	NC	0	30.68	74.924
13	TN	NC	0.04	22.683	103.652
13	TN	NC	0	26.183	93.355
13	TN	NC	0.02	22.683	100.452
14	TN	NC	0	22.683	100.452
14	TN	NC	0	21.182	103.122
16	TN	NC	0	29.681	72.524
16	TN	NC	0	19.179	99.375
16	TN	NC	0	19.68	104.18
17	TN	NC	0	18.678	100.989
17	TN	NC	0	26.183	74.326
18	TN	NC	0	26.183	91.685
18	TN	NC	0	24.183	98.292
18	TN	NC	0.06	22.182	99.914
1	WI	SC	0	11.612	93.069
1	WI	SC	0	22.128	49.384
3	WI	SC	0	12.614	84.236
3	WI	SC	0	24.629	38.988
3	WI	SC	0	12.614	82.542
3	WI	SC	0	20.127	65.556
3	WI	SC	0	30.626	41.619
4	WI	SC	0	18.625	96.295
4	WI	SC	0	29.627	69.757
5	WI	SC	0	11.612	90.893
5	WI	SC	0	24.629	47.46
6	WI	SC	0	12.614	77.967
6	WI	SC	0	20.627	48.103
6	WI	SC	0	8.102	94.688
6	WI	SC	0	10.108	94.15
6	WI	SC	0	19.126	66.16
8	WI	SC	0	14.118	90.345
8	WI	SC	0	26.129	50.022
8	WI	SC	0.023809524	15.12	92.527
8	WI	SC	0	26.129	84.236
8	WI	SC	0	29.627	40.963
9	WI	SC	0	18.625	94.688
9	WI	SC	0	33.123	44.877
10	WI	SC	0	20.127	87.033
10	WI	SC	0.071428571	32.125	35.671
11	WI	SC	0	21.127	88.695
11	WI	SC	0	36.617	31.646
11	WI	SC	0	24.629	75.648
11	WI	SC	0	24.129	79.692
11	WI	SC	0	29.128	64.343
11	WI	SC	0	19.126	89.246
13	WI	SC	0	20.627	93.069
13	WI	SC	0.071428571	25.629	76.81
14	WI	SC	0	10.108	101.565
14	WI	SC	0	26.629	50.022
14	WI	SC	0	13.116	99.998
14	WI	SC	0	16.121	96.828
14	WI	SC	0.023809524	23.629	81.406
15	WI	SC	0	14.619	97.89
16	WI	SC	0	14.619	95.225
16	WI	SC	0	18.124	98.419
16	WI	SC	0	17.624	91.984
16	WI	SC	0	29.627	53.195
16	WI	SC	0	18.124	93.61
17	WI	SC	0	19.126	91.984
17	WI	SC	0	24.129	94.15
19	WI	SC	0	21.127	61.289
19	WI	SC	0	4.088	100.522
1	FL	WI	0	19.68	96.769
1	FL	WI	0	20.681	101.557
2	FL	WI	0	19.68	92.436
2	FL	WI	0	26.683	48.92
3	FL	WI	0	23.683	85.801
3	FL	WI	0	32.677	47.025
3	FL	WI	0	23.183	83.553
4	FL	WI	0	20.18	92.982
4	FL	WI	0	27.683	53.923
5	FL	WI	0	21.682	93.526
5	FL	WI	0	24.684	82.422
6	FL	WI	0	22.182	102.084
6	FL	WI	0	27.683	70.864
6	FL	WI	0	20.681	94.612
7	FL	WI	0	24.183	93.526
7	FL	WI	0	30.68	66.115
8	FL	WI	0	22.683	94.612
8	FL	WI	0	31.678	66.712
8	FL	WI	0.020408163	24.684	90.793
9	FL	WI	0	25.684	98.375
9	FL	WI	0	30.68	79.575
11	FL	WI	0	23.683	100.501
11	FL	WI	0	29.681	79.575
11	FL	WI	0	24.183	97.306
12	FL	WI	0	24.183	99.441
12	FL	WI	0	31.179	80.717
13	FL	WI	0	24.684	100.501
13	FL	WI	0.020408163	30.68	83.553
13	FL	WI	0.040816327	24.183	98.909
14	FL	WI	0	24.183	101.03
14	FL	WI	0	28.682	90.793
15	FL	WI	0	23.183	101.557
15	FL	WI	0	25.684	98.375
15	FL	WI	0	23.683	98.375
16	FL	WI	0	22.683	102.609
16	FL	WI	0	28.183	92.436
17	FL	WI	0	21.682	102.084
17	FL	WI	0	27.183	84.679
17	FL	WI	0	21.682	97.841
18	FL	WI	0	23.683	102.084
18	FL	WI	0	29.681	86.36
19	FL	WI	0	18.678	103.133
19	FL	WI	0	26.683	67.904
19	FL	WI	0	18.678	96.769
2	RI	WI	0	15.223	72.035
2	RI	WI	0	21.234	52.478
4	RI	WI	0	19.732	100.901
4	RI	WI	0	25.736	77.866
6	RI	WI	0	18.23	91.861
6	RI	WI	0.020833333	18.731	79.59
7	RI	WI	0.020833333	24.236	91.861
7	RI	WI	0	30.733	76.131
8	RI	WI	0	21.234	75.55
8	RI	WI	0	26.736	59.972
9	RI	WI	0	22.235	94.56
9	RI	WI	0	27.236	76.711
10	RI	WI	0.0625	21.234	92.403
10	RI	WI	0.0625	25.736	69.665
12	RI	WI	0.020833333	21.234	98.809
12	RI	WI	0.020833333	24.736	90.772
13	RI	WI	0.020833333	19.232	102.456
13	RI	WI	0	24.736	81.869
14	RI	WI	0	20.233	95.096
[truncated: 641 more rows]
