# Supplementary material for: Different Populations of Blacklegged Tick Nymphs Exhibit Differences in Questing Behavior That Have Implications for Human Lyme Disease Risk
Source: PLoS One. 2015 May 21;10(5):e0127450. doi: 10.1371/journal.pone.0127450 (PMC4440738; doi:10.1371/journal.pone.0127450)
Supplement: S7 Data — (CSV) [file pone.0127450.s007.csv]

hour	nn.origin	p.nn.dowel
1630	SC	0
1830	SC	0
2030	SC	0
2230	SC	0
30	SC	0
230	SC	0
430	SC	0
630	SC	0
830	SC	0
1030	SC	0
1230	SC	0
1430	SC	0
1630	SC	0
630	SC	0
830	SC	0
1030	SC	0
1230	SC	0
1430	SC	0
1630	SC	0
1830	SC	0
2030	SC	0
1430	SC	0
1630	SC	0
1830	SC	0
2030	SC	0
2230	SC	0
30	SC	0
230	SC	0
430	SC	0
630	SC	0
830	SC	0
1030	SC	0
1230	SC	0
1430	SC	0
830	SC	0
1030	SC	0
1230	SC	0
1430	SC	0
1630	SC	0
1830	SC	0
2030	SC	0
2230	SC	0
30	SC	0
230	SC	0
430	SC	0
630	SC	0
830	SC	0
1630	SC	0
1830	SC	0
2030	SC	0
2230	SC	0
30	SC	0
230	SC	0
430	SC	0
630	SC	0
830	SC	0
1030	SC	0
1230	SC	0
1430	SC	0
1630	SC	0
630	SC	0
830	SC	0
1030	SC	0
1230	SC	0
1430	SC	0
1630	SC	0
1830	SC	0
2030	SC	0
1430	SC	0
1630	SC	0
1830	SC	0
2030	SC	0
2230	SC	0
30	SC	0
230	SC	0
430	SC	0
630	SC	0
830	SC	0
1030	SC	0
1230	SC	0
1430	SC	0
830	SC	0
1030	SC	0.016666667
1230	SC	0.016666667
1430	SC	0.016666667
1630	SC	0.016666667
1830	SC	0
2030	SC	0
2230	SC	0
30	SC	0
230	SC	0
430	SC	0
630	SC	0
830	SC	0
1630	SC	0
1830	SC	0
2030	SC	0
2230	SC	0
30	SC	0
230	SC	0
430	SC	0
630	SC	0.055555556
830	SC	0
1030	SC	0
1230	SC	0
1430	SC	0
1630	SC	0
630	SC	0
830	SC	0
1030	SC	0
1230	SC	0
1430	SC	0
1630	SC	0
1830	SC	0
2030	SC	0
1430	SC	0
1630	SC	0
1830	SC	0
2030	SC	0
2230	SC	0
30	SC	0
230	SC	0
430	SC	0
630	SC	0
830	SC	0
1030	SC	0
1230	SC	0
1430	SC	0
830	SC	0
1030	SC	0
1230	SC	0
1430	SC	0
1630	SC	0
1830	SC	0
2030	SC	0
2230	SC	0
30	SC	0
230	SC	0
430	SC	0
630	SC	0
830	SC	0
1630	WI	0
1830	WI	0
2030	WI	0
2230	WI	0
30	WI	0
230	WI	0
430	WI	0
630	WI	0
830	WI	0
1030	WI	0
1230	WI	0
1430	WI	0
1630	WI	0.01754386
630	WI	0.052631579
830	WI	0.070175439
1030	WI	0.035087719
1230	WI	0.019607843
1430	WI	0.057692308
1630	WI	0.052631579
1830	WI	0.035087719
2030	WI	0.01754386
1430	WI	0.035087719
1630	WI	0.052631579
1830	WI	0.105263158
2030	WI	0.087719298
2230	WI	0.105263158
30	WI	0.052631579
230	WI	0.052631579
430	WI	0.01754386
630	WI	0.052631579
830	WI	0.122807018
1030	WI	0.070175439
1230	WI	0
1430	WI	0
830	WI	0.157894737
1030	WI	0.105263158
1230	WI	0.035087719
1430	WI	0.122807018
1630	WI	0.01754386
1830	WI	0.070175439
2030	WI	0.087719298
2230	WI	0.105263158
30	WI	0.105263158
230	WI	0.087719298
430	WI	0.105263158
630	WI	0.140350877
830	WI	0.035087719
1630	WI	0
1830	WI	0
2030	WI	0
2230	WI	0
30	WI	0
230	WI	0
430	WI	0
630	WI	0
830	WI	0
1030	WI	0.019607843
1230	WI	0
1430	WI	0.019607843
1630	WI	0
630	WI	0.117647059
830	WI	0.117647059
1030	WI	0.098039216
1230	WI	0
1430	WI	0.019607843
1630	WI	0
1830	WI	0.039215686
2030	WI	0.019607843
1430	WI	0.039215686
1630	WI	0.019607843
1830	WI	0.019607843
2030	WI	0.039215686
2230	WI	0
30	WI	0.019607843
230	WI	0.078431373
430	WI	0.058823529
630	WI	0.117647059
830	WI	0.058823529
1030	WI	0.039215686
1230	WI	0
1430	WI	0.019607843
830	WI	0.098039216
1030	WI	0
1230	WI	0.098039216
1430	WI	0.098039216
1630	WI	0.117647059
1830	WI	0.117647059
2030	WI	0.078431373
2230	WI	0.117647059
30	WI	0.196078431
230	WI	0
430	WI	0.137254902
630	WI	0.156862745
830	WI	0.039215686
1630	WI	0
1830	WI	0
2030	WI	0
2230	WI	0
30	WI	0
230	WI	0
430	WI	0
630	WI	0
830	WI	0
1030	WI	0
1230	WI	0
1430	WI	0
1630	WI	0
630	WI	0
830	WI	0
1030	WI	0
1230	WI	0
1430	WI	0
1630	WI	0
1830	WI	0
2030	WI	0
1430	WI	0.037037037
1630	WI	0.018518519
1830	WI	0.037037037
2030	WI	0.037037037
2230	WI	0
30	WI	0.018518519
230	WI	0
430	WI	0.092592593
630	WI	0.092592593
830	WI	0.074074074
1030	WI	0.037037037
1230	WI	0.037037037
1430	WI	0
830	WI	0.018518519
1030	WI	0.037037037
1230	WI	0
1430	WI	0.018518519
1630	WI	0
1830	WI	0
2030	WI	0.018518519
2230	WI	0.037037037
30	WI	0.037037037
230	WI	0.037037037
430	WI	0.037037037
630	WI	0.055555556
830	WI	0
1630	WI	0
1830	WI	0.039215686
2030	WI	0
2230	WI	0.058823529
30	WI	0
230	WI	0
430	WI	0.098039216
630	WI	0
830	WI	0.117647059
1030	WI	0.137254902
1230	WI	0.156862745
1430	WI	0.078431373
1630	WI	0.039215686
630	WI	0
830	WI	0.039215686
1030	WI	0
1230	WI	0.039215686
1430	WI	0.039215686
1630	WI	0.058823529
1830	WI	0.078431373
2030	WI	0.098039216
1430	WI	0.137254902
1630	WI	0.058823529
1830	WI	0.058823529
2030	WI	0.039215686
2230	WI	0.176470588
30	WI	0.176470588
230	WI	0.196078431
430	WI	0.137254902
630	WI	0.176470588
830	WI	0.117647059
1030	WI	0.137254902
1230	WI	0.078431373
1430	WI	0.019607843
830	WI	0.098039216
1030	WI	0.117647059
1230	WI	0.019607843
1430	WI	0.039215686
1630	WI	0
1830	WI	0.058823529
2030	WI	0.039215686
2230	WI	0.039215686
30	WI	0.039215686
230	WI	0
430	WI	0
630	WI	0.039215686
830	WI	0.058823529
1630	SC	0
1830	SC	0
2030	SC	0
2230	SC	0
30	SC	0
230	SC	0
430	SC	0
630	SC	0
830	SC	0
1030	SC	0
1230	SC	0
1430	SC	0
1630	SC	0
630	SC	0
830	SC	0
1030	SC	0
1230	SC	0
1430	SC	0
1630	SC	0
1830	SC	0
2030	SC	0
1430	SC	0
1630	SC	0
1830	SC	0
2030	SC	0
2230	SC	0
30	SC	0
230	SC	0
430	SC	0
630	SC	0
830	SC	0
1030	SC	0
1230	SC	0
1430	SC	0
830	SC	0
1030	SC	0
1230	SC	0
1430	SC	0
1630	SC	0
1830	SC	0
2030	SC	0
2230	SC	0
30	SC	0
230	SC	0
430	SC	0
630	SC	0
830	SC	0
1630	WI	0
1830	WI	0
2030	WI	0
2230	WI	0
30	WI	0
230	WI	0
430	WI	0
630	WI	0
830	WI	0
1030	WI	0.017857143
1230	WI	0
1430	WI	0
1630	WI	0
630	WI	0.017857143
830	WI	0
1030	WI	0.017857143
1230	WI	0.017857143
1430	WI	0.035714286
1630	WI	0.017857143
1830	WI	0.017857143
2030	WI	0.035714286
1430	WI	0.178571429
1630	WI	0
1830	WI	0.053571429
2030	WI	0.035714286
2230	WI	0
30	WI	0.071428571
230	WI	0.071428571
430	WI	0.107142857
630	WI	0.107142857
830	WI	0.071428571
1030	WI	0.053571429
1230	WI	0.035714286
1430	WI	0
830	WI	0.160714286
1030	WI	0.107142857
1230	WI	0.107142857
1430	WI	0.035714286
1630	WI	0.017857143
1830	WI	0.017857143
2030	WI	0.035714286
2230	WI	0.053571429
30	WI	0.053571429
230	WI	0.017857143
430	WI	0
630	WI	0.035714286
830	WI	0
1630	WI	0
1830	WI	0.039215686
2030	WI	0
2230	WI	0
30	WI	0
230	WI	0
430	WI	0
630	WI	0.019607843
830	WI	0.019607843
1030	WI	0.019607843
1230	WI	0.019607843
1430	WI	0
1630	WI	0
630	WI	0
830	WI	0
1030	WI	0
1230	WI	0.019607843
1430	WI	0.019607843
1630	WI	0.039215686
1830	WI	0.039215686
2030	WI	0.058823529
1430	WI	0.019607843
1630	WI	0.078431373
1830	WI	0
2030	WI	0.019607843
2230	WI	0
30	WI	0
230	WI	0.019607843
430	WI	0
630	WI	0
830	WI	0.039215686
1030	WI	0.019607843
1230	WI	0.019607843
1430	WI	0
830	WI	0.098039216
1030	WI	0.039215686
1230	WI	0.039215686
1430	WI	0
1630	WI	0.039215686
1830	WI	0.019607843
2030	WI	0.019607843
2230	WI	0.078431373
30	WI	0.078431373
230	WI	0.137254902
430	WI	0.078431373
630	WI	0.019607843
830	WI	0.058823529
1630	SC	0
1830	SC	0
2030	SC	0
2230	SC	0
30	SC	0
230	SC	0
430	SC	0
630	SC	0
830	SC	0
1030	SC	0
1230	SC	0
1430	SC	0
1630	SC	0
630	SC	0
830	SC	0
1030	SC	0
1230	SC	0
1430	SC	0
1630	SC	0
1830	SC	0
2030	SC	0
1430	SC	0
1630	SC	0
1830	SC	0
2030	SC	0
2230	SC	0
30	SC	0
230	SC	0
430	SC	0
630	SC	0
830	SC	0
1030	SC	0
1230	SC	0
1430	SC	0
830	SC	0
1030	SC	0
1230	SC	0
1430	SC	0
1630	SC	0
1830	SC	0
2030	SC	0
2230	SC	0
30	SC	0
230	SC	0
430	SC	0
630	SC	0
830	SC	0
1630	WI	0
1830	WI	0
2030	WI	0
2230	WI	0
30	WI	0
230	WI	0
430	WI	0
630	WI	0
830	WI	0
1030	WI	0
1230	WI	0.019230769
1430	WI	0
1630	WI	0
630	WI	0
830	WI	0
1030	WI	0.038461538
1230	WI	0.019230769
1430	WI	0.038461538
1630	WI	0
1830	WI	0
2030	WI	0.019230769
1430	WI	0.076923077
1630	WI	0
1830	WI	0.057692308
2030	WI	0
2230	WI	0
30	WI	0.038461538
230	WI	0.038461538
430	WI	0.057692308
630	WI	0.057692308
830	WI	0.038461538
1030	WI	0.019230769
1230	WI	0.019230769
1430	WI	0
830	WI	0.057692308
1030	WI	0.076923077
1230	WI	0.115384615
1430	WI	0.173076923
1630	WI	0.076923077
1830	WI	0.076923077
2030	WI	0.076923077
2230	WI	0
30	WI	0.192307692
230	WI	0.134615385
430	WI	0.134615385
630	WI	0.173076923
830	WI	0
1630	SC	0
1830	SC	0
2030	SC	0
2230	SC	0
30	SC	0
230	SC	0
430	SC	0
630	SC	0
830	SC	0
1030	SC	0
1230	SC	0
1430	SC	0
1630	SC	0.018518519
630	SC	0
830	SC	0
1030	SC	0
1230	SC	0
1430	SC	0
1630	SC	0
1830	SC	0
2030	SC	0
1430	SC	0
1630	SC	0
1830	SC	0
2030	SC	0
2230	SC	0
30	SC	0
230	SC	0
430	SC	0
630	SC	0
830	SC	0
1030	SC	0
1230	SC	0
1430	SC	0
830	SC	0
1030	SC	0
1230	SC	0
1430	SC	0
1630	SC	0
1830	SC	0
2030	SC	0
2230	SC	0
30	SC	0
230	SC	0.092592593
430	SC	0
630	SC	0
830	SC	0
1630	SC	0
1830	SC	0
2030	SC	0
2230	SC	0
30	SC	0
230	SC	0
430	SC	0
630	SC	0
830	SC	0
1030	SC	0
1230	SC	0
1430	SC	0
1630	SC	0
630	SC	0
830	SC	0
1030	SC	0
1230	SC	0
1430	SC	0
1630	SC	0
1830	SC	0
2030	SC	0
1430	SC	0
1630	SC	0
1830	SC	0
2030	SC	0
2230	SC	0
30	SC	0
230	SC	0.019230769
430	SC	0
630	SC	0
830	SC	0
1030	SC	0
1230	SC	0
1430	SC	0
830	SC	0
1030	SC	0
1230	SC	0
1430	SC	0
1630	SC	0
1830	SC	0
2030	SC	0
2230	SC	0
30	SC	0
230	SC	0
430	SC	0
630	SC	0
830	SC	0
1630	WI	0
1830	WI	0
2030	WI	0
2230	WI	0
30	WI	0
230	WI	0
430	WI	0
630	WI	0
830	WI	0
1030	WI	0
1230	WI	0
1430	WI	0
1630	WI	0
630	WI	0
830	WI	0
1030	WI	0.037037037
1230	WI	0.037037037
1430	WI	0.055555556
1630	WI	0.018518519
1830	WI	0.037037037
2030	WI	0.055555556
1430	WI	0
1630	WI	0.037037037
1830	WI	0
2030	WI	0.018518519
2230	WI	0
30	WI	0.018518519
230	WI	0.037037037
430	WI	0
630	WI	0.018518519
830	WI	0.055555556
1030	WI	0
1230	WI	0
1430	WI	0.018518519
830	WI	0.111111111
1030	WI	0.055555556
1230	WI	0.055555556
1430	WI	0
1630	WI	0.037037037
1830	WI	0
2030	WI	0.055555556
2230	WI	0
30	WI	0
230	WI	0.018518519
430	WI	0.037037037
630	WI	0
830	WI	0
1630	SC	0
1830	SC	0
2030	SC	0
2230	SC	0
30	SC	0
230	SC	0
430	SC	0
630	SC	0
830	SC	0
1030	SC	0
1230	SC	0
1430	SC	0
1630	SC	0
630	SC	0
830	SC	0
1030	SC	0
1230	SC	0
1430	SC	0
1630	SC	0
1830	SC	0
2030	SC	0
1430	SC	0
1630	SC	0
1830	SC	0
2030	SC	0
2230	SC	0
30	SC	0
230	SC	0
430	SC	0
630	SC	0
830	SC	0
1030	SC	0
1230	SC	0
1430	SC	0
830	SC	0
1030	SC	0
1230	SC	0
1430	SC	0.02173913
1630	SC	0
1830	SC	0
2030	SC	0
2230	SC	0
30	SC	0
230	SC	0
430	SC	0
630	SC	0
830	SC	0
