# Supplementary material for: Different Populations of Blacklegged Tick Nymphs Exhibit Differences in Questing Behavior That Have Implications for Human Lyme Disease Risk
Source: PLoS One. 2015 May 21;10(5):e0127450. doi: 10.1371/journal.pone.0127450 (PMC4440738; doi:10.1371/journal.pone.0127450)
Supplement: S8 Data — (CSV) [file pone.0127450.s008.csv]

hour	nn.origin	p.nn.total
am	NC	0
am	NC	0
am	NC	0
am	NC	0
am	NC	0
am	NC	0
am	NC	0
am	NC	0
am	NC	0
am	NC	0
am	NC	0
am	NC	0
am	NC	0
am	NC	0
am	NC	0
am	NC	0
am	NC	0
am	NC	0
am	NC	0
am	NC	0
am	NC	0
am	NC	0
am	NC	0
am	NC	0
am	NC	0
am	NC	0
am	NC	0
am	NC	0
am	NC	0
am	NC	0
am	NC	0
am	NC	0
am	NC	0
am	NC	0
am	NC	0
am	NC	0
am	NC	0
am	NC	0
am	NC	0.02173913
am	NC	0
am	NC	0
am	NC	0
am	NC	0
am	NC	0
am	NC	0
am	NC	0
am	NC	0
am	NC	0
am	NC	0
am	NC	0
am	NC	0
am	NC	0
am	NC	0
am	NC	0
am	NC	0
am	NC	0
am	NC	0
am	NC	0
am	NC	0
am	NC	0
am	NC	0
am	NC	0
am	NC	0
am	NC	0
am	NC	0
am	NC	0
am	NC	0
am	NC	0
am	NC	0
am	NC	0
am	NC	0
am	NC	0
am	NC	0
am	NC	0
am	NC	0
am	NC	0
am	NC	0
am	NC	0
am	NC	0
am	NC	0
am	NC	0
am	NC	0
am	NC	0
am	NC	0
am	NC	0
am	NC	0
am	NC	0
am	NC	0
am	NC	0
am	NC	0
am	NC	0
am	NC	0
am	NC	0
am	NC	0
am	NC	0
am	NC	0
am	NC	0
am	NC	0
am	NC	0
am	NC	0
am	NC	0
am	NC	0.018181818
am	NC	0
am	NC	0
am	NC	0
am	NC	0
am	NC	0
am	NC	0
am	NC	0.0625
am	NC	0
am	NC	0.020408163
am	NC	0
am	NC	0
am	NC	0
am	NC	0
am	NC	0
am	NC	0
am	NC	0
am	NC	0
am	NC	0
am	NC	0
am	NC	0
am	NC	0
am	NC	0
am	NC	0
am	NC	0
am	NC	0
am	NC	0
am	NC	0
am	NC	0
am	NC	0
am	NC	0
am	NC	0
am	NC	0
am	NC	0
am	NC	0
am	NC	0
am	NC	0
am	NC	0
am	NC	0
am	NC	0
am	NC	0
am	NC	0
am	NC	0
am	NC	0
am	NC	0
am	NC	0
am	NC	0
am	NC	0
am	NC	0
am	NC	0
am	NC	0
am	NC	0.04
am	NC	0
am	NC	0
am	NC	0
am	NC	0
am	NC	0
am	NC	0
am	NC	0.06122449
am	NC	0
am	NC	0
am	NC	0
am	NC	0.020833333
am	NC	0
am	NC	0
am	NC	0
am	NC	0
am	NC	0
am	NC	0
am	NC	0
am	NC	0
am	NC	0
am	NC	0
am	NC	0
am	NC	0
am	NC	0
am	NC	0
am	NC	0
am	NC	0
am	NC	0
am	NC	0
am	NC	0
am	NC	0
am	NC	0
am	NC	0
am	NC	0
am	NC	0
am	NC	0
am	NC	0.041666667
am	NC	0
am	NC	0
am	NC	0
am	NC	0
am	NC	0
am	NC	0
am	NC	0
am	NC	0
am	NC	0
am	NC	0
am	NC	0
am	NC	0.020833333
am	NC	0
am	NC	0.020408163
am	NC	0
am	NC	0
am	NC	0
am	NC	0
am	NC	0
am	NC	0
am	NC	0
am	NC	0
am	NC	0
am	NC	0
am	NC	0
am	NC	0
mid	NC	0
mid	NC	0
mid	NC	0
mid	NC	0
mid	NC	0
mid	NC	0
mid	NC	0
mid	NC	0
mid	NC	0
mid	NC	0
mid	NC	0
mid	NC	0
mid	NC	0
mid	NC	0
mid	NC	0
mid	NC	0
mid	NC	0
mid	NC	0
mid	NC	0
mid	NC	0
mid	NC	0.020833333
mid	NC	0
mid	NC	0.022727273
mid	NC	0
mid	NC	0.06
mid	NC	0.041666667
mid	NC	0
mid	NC	0
mid	NC	0.020833333
mid	NC	0
mid	NC	0.018181818
mid	NC	0
mid	NC	0
mid	NC	0.020408163
mid	NC	0
mid	NC	0.02
mid	NC	0
mid	NC	0
mid	NC	0
mid	NC	0
mid	NC	0.020833333
mid	NC	0
mid	NC	0
mid	NC	0.04
mid	NC	0.020833333
mid	NC	0
mid	NC	0
mid	NC	0.06
mid	NC	0
mid	NC	0
mid	NC	0
mid	NC	0.020833333
mid	NC	0
mid	NC	0
pm	NC	0
pm	NC	0
pm	NC	0
pm	NC	0
pm	NC	0
pm	NC	0
pm	NC	0
pm	NC	0.0625
pm	NC	0
pm	NC	0
pm	NC	0
pm	NC	0
pm	NC	0
pm	NC	0
pm	NC	0
pm	NC	0
pm	NC	0
pm	NC	0.020833333
pm	NC	0
pm	NC	0
pm	NC	0
pm	NC	0
pm	NC	0
pm	NC	0
pm	NC	0
pm	NC	0
pm	NC	0
pm	NC	0
pm	NC	0
pm	NC	0
pm	NC	0
pm	NC	0.02173913
pm	NC	0
pm	NC	0
pm	NC	0
pm	NC	0
pm	NC	0
pm	NC	0
pm	NC	0.02173913
pm	NC	0
pm	NC	0
pm	NC	0
pm	NC	0
pm	NC	0
pm	NC	0
pm	NC	0
pm	NC	0
pm	NC	0
pm	NC	0
pm	NC	0
pm	NC	0
pm	NC	0
pm	NC	0
pm	NC	0
pm	NC	0
pm	NC	0
pm	NC	0
pm	NC	0
pm	NC	0
pm	NC	0
pm	NC	0
pm	NC	0
pm	NC	0
pm	NC	0
pm	NC	0
pm	NC	0
pm	NC	0
pm	NC	0
pm	NC	0
pm	NC	0
pm	NC	0
pm	NC	0
pm	NC	0
pm	NC	0
pm	NC	0
pm	NC	0
pm	NC	0
pm	NC	0
pm	NC	0
pm	NC	0
pm	NC	0
pm	NC	0
pm	NC	0
pm	NC	0
pm	NC	0
pm	NC	0
pm	NC	0
pm	NC	0
pm	NC	0
pm	NC	0
pm	NC	0
pm	NC	0
pm	NC	0
pm	NC	0
pm	NC	0
pm	NC	0
pm	NC	0
pm	NC	0
pm	NC	0
pm	NC	0
pm	NC	0
pm	NC	0
pm	NC	0
pm	NC	0
pm	NC	0
pm	NC	0.02
pm	NC	0
pm	NC	0
pm	NC	0
pm	NC	0
pm	NC	0
pm	NC	0
pm	NC	0
pm	NC	0
pm	NC	0
pm	NC	0
pm	NC	0
pm	NC	0
pm	NC	0
pm	NC	0
pm	NC	0
pm	NC	0
pm	NC	0
pm	NC	0
pm	NC	0
pm	NC	0
pm	NC	0
pm	NC	0
pm	NC	0
pm	NC	0
pm	NC	0
pm	NC	0
pm	NC	0
pm	NC	0
pm	NC	0
pm	NC	0
pm	NC	0
pm	NC	0
pm	NC	0
pm	NC	0
pm	NC	0
pm	NC	0
pm	NC	0
pm	NC	0
pm	NC	0
pm	NC	0
pm	NC	0
pm	NC	0
pm	NC	0.020833333
pm	NC	0.020408163
pm	NC	0
pm	NC	0
pm	NC	0
pm	NC	0
pm	NC	0
pm	NC	0
pm	NC	0
pm	NC	0
pm	NC	0
pm	NC	0
pm	NC	0
pm	NC	0
pm	NC	0
pm	NC	0.020408163
pm	NC	0
pm	NC	0
pm	NC	0.025641026
pm	NC	0
pm	NC	0.041666667
pm	NC	0
pm	NC	0
pm	NC	0.025641026
pm	NC	0
pm	NC	0
pm	NC	0
pm	NC	0
pm	NC	0
pm	NC	0
pm	NC	0
pm	NC	0
pm	NC	0.018181818
pm	NC	0
pm	NC	0
pm	NC	0
pm	NC	0
pm	NC	0.020833333
pm	NC	0.0625
pm	NC	0
pm	NC	0
pm	NC	0
pm	NC	0
pm	NC	0
pm	NC	0.020833333
pm	NC	0
pm	NC	0
pm	NC	0
pm	NC	0
pm	NC	0
pm	NC	0.083333333
pm	NC	0
pm	NC	0
pm	NC	0
pm	NC	0.020833333
pm	NC	0
pm	NC	0
pm	NC	0
pm	NC	0
am	SC	0
am	SC	0.020833333
am	SC	0
am	SC	0
am	SC	0
am	SC	0
am	SC	0.046511628
am	SC	0
am	SC	0
am	SC	0
am	SC	0
am	SC	0
am	SC	0.020833333
am	SC	0
am	SC	0
am	SC	0
am	SC	0
am	SC	0
am	SC	0
am	SC	0
am	SC	0
am	SC	0
am	SC	0
am	SC	0.019607843
am	SC	0
am	SC	0
am	SC	0
am	SC	0
am	SC	0
am	SC	0
am	SC	0.020833333
am	SC	0
am	SC	0
am	SC	0
am	SC	0
am	SC	0.020833333
am	SC	0
am	SC	0
am	SC	0
am	SC	0
am	SC	0
am	SC	0
am	SC	0
am	SC	0
am	SC	0
am	SC	0
am	SC	0
am	SC	0
am	SC	0
am	SC	0
am	SC	0
am	SC	0
am	SC	0
am	SC	0
am	SC	0.022222222
am	SC	0
am	SC	0
am	SC	0
am	SC	0
am	SC	0
am	SC	0
am	SC	0
am	SC	0
am	SC	0
am	SC	0
am	SC	0
am	SC	0
am	SC	0
am	SC	0
am	SC	0
am	SC	0
am	SC	0
am	SC	0
am	SC	0
am	SC	0
am	SC	0
am	SC	0
am	SC	0
am	SC	0
am	SC	0
am	SC	0
am	SC	0
am	SC	0
am	SC	0
am	SC	0
am	SC	0
am	SC	0
am	SC	0
am	SC	0
am	SC	0
am	SC	0
am	SC	0
am	SC	0
am	SC	0
am	SC	0
am	SC	0
am	SC	0
am	SC	0
am	SC	0
am	SC	0
am	SC	0
am	SC	0
am	SC	0
am	SC	0
am	SC	0
am	SC	0
am	SC	0
am	SC	0
am	SC	0
am	SC	0
am	SC	0
am	SC	0
am	SC	0
am	SC	0
am	SC	0
am	SC	0
am	SC	0
am	SC	0
am	SC	0
am	SC	0
am	SC	0.041666667
am	SC	0
am	SC	0
am	SC	0
am	SC	0
am	SC	0
am	SC	0
am	SC	0
am	SC	0
am	SC	0
am	SC	0
am	SC	0
am	SC	0
am	SC	0
am	SC	0
am	SC	0
am	SC	0
am	SC	0
am	SC	0
am	SC	0
am	SC	0
am	SC	0
am	SC	0
am	SC	0
am	SC	0
am	SC	0
am	SC	0
am	SC	0
am	SC	0
am	SC	0
am	SC	0
am	SC	0.022727273
am	SC	0
am	SC	0.02
am	SC	0
am	SC	0
am	SC	0
am	SC	0
am	SC	0
am	SC	0
am	SC	0
am	SC	0
am	SC	0
am	SC	0
am	SC	0
am	SC	0
am	SC	0.0625
am	SC	0
am	SC	0
am	SC	0
am	SC	0
am	SC	0
am	SC	0
am	SC	0
am	SC	0.02
am	SC	0
am	SC	0
am	SC	0
am	SC	0
am	SC	0
am	SC	0
am	SC	0
am	SC	0
am	SC	0
am	SC	0
am	SC	0
am	SC	0
am	SC	0
am	SC	0
am	SC	0
am	SC	0
am	SC	0
am	SC	0.020833333
am	SC	0
am	SC	0
am	SC	0
am	SC	0
am	SC	0
am	SC	0
am	SC	0
am	SC	0
am	SC	0
am	SC	0
am	SC	0
am	SC	0
am	SC	0
am	SC	0
am	SC	0
am	SC	0
am	SC	0
am	SC	0
am	SC	0
am	SC	0
am	SC	0
am	SC	0
am	SC	0
am	SC	0
am	SC	0.019607843
am	SC	0
am	SC	0
am	SC	0
am	SC	0
am	SC	0
am	SC	0
am	SC	0
am	SC	0
am	SC	0
am	SC	0
am	SC	0.041666667
am	SC	0
am	SC	0
am	SC	0
am	SC	0
am	SC	0
am	SC	0
am	SC	0
am	SC	0.022222222
am	SC	0
am	SC	0
am	SC	0
am	SC	0
am	SC	0
am	SC	0.020833333
am	SC	0
am	SC	0
am	SC	0
am	SC	0
am	SC	0
am	SC	0
am	SC	0
am	SC	0
am	SC	0
am	SC	0
am	SC	0
am	SC	0
am	SC	0
am	SC	0
am	SC	0
am	SC	0.020833333
am	SC	0
am	SC	0
am	SC	0
am	SC	0
am	SC	0
am	SC	0
am	SC	0
am	SC	0.022222222
am	SC	0
am	SC	0
am	SC	0
am	SC	0
am	SC	0
am	SC	0
am	SC	0
am	SC	0
am	SC	0
am	SC	0
am	SC	0
am	SC	0
am	SC	0
am	SC	0.041666667
am	SC	0
am	SC	0
am	SC	0.02
am	SC	0
am	SC	0.02
am	SC	0
am	SC	0
am	SC	0
am	SC	0
am	SC	0
am	SC	0.019607843
am	SC	0
am	SC	0
am	SC	0
am	SC	0
am	SC	0.018867925
am	SC	0
am	SC	0
am	SC	0
am	SC	0.068181818
am	SC	0
am	SC	0.0625
am	SC	0
am	SC	0
am	SC	0
am	SC	0.022222222
am	SC	0
am	SC	0
am	SC	0
am	SC	0.083333333
am	SC	0
am	SC	0
am	SC	0.018518519
am	SC	0
am	SC	0
am	SC	0
am	SC	0
am	SC	0
am	SC	0
am	SC	0
am	SC	0
am	SC	0
am	SC	0
am	SC	0
am	SC	0
am	SC	0
am	SC	0
am	SC	0
am	SC	0
am	SC	0
am	SC	0
am	SC	0
am	SC	0
am	SC	0
am	SC	0
am	SC	0
am	SC	0
am	SC	0
am	SC	0
am	SC	0
am	SC	0
am	SC	0
am	SC	0
am	SC	0
am	SC	0
am	SC	0
am	SC	0
am	SC	0
am	SC	0
am	SC	0
am	SC	0
am	SC	0
am	SC	0
am	SC	0
am	SC	0
am	SC	0
am	SC	0
am	SC	0
am	SC	0
am	SC	0
am	SC	0
am	SC	0
am	SC	0
am	SC	0
am	SC	0
am	SC	0
am	SC	0
am	SC	0.022222222
am	SC	0
am	SC	0
am	SC	0
am	SC	0
am	SC	0
am	SC	0.018867925
am	SC	0
am	SC	0.04
am	SC	0
am	SC	0
am	SC	0
am	SC	0
am	SC	0
am	SC	0
am	SC	0
am	SC	0
am	SC	0
am	SC	0
am	SC	0
am	SC	0
am	SC	0
am	SC	0
am	SC	0
am	SC	0
am	SC	0
am	SC	0
am	SC	0
am	SC	0
am	SC	0
am	SC	0.023255814
am	SC	0
am	SC	0
am	SC	0
am	SC	0.022222222
am	SC	0
am	SC	0
am	SC	0
am	SC	0
am	SC	0
am	SC	0
am	SC	0.0625
am	SC	0
am	SC	0
am	SC	0
am	SC	0
am	SC	0
am	SC	0.051282051
am	SC	0
am	SC	0.04
am	SC	0
am	SC	0
am	SC	0
am	SC	0
am	SC	0
am	SC	0.023809524
am	SC	0
am	SC	0
am	SC	0.019607843
am	SC	0
am	SC	0.130434783
am	SC	0
am	SC	0
am	SC	0
am	SC	0
am	SC	0
am	SC	0.0625
am	SC	0.027027027
am	SC	0
am	SC	0
am	SC	0
am	SC	0.020833333
am	SC	0
am	SC	0
am	SC	0
am	SC	0
am	SC	0
am	SC	0
am	SC	0.033898305
am	SC	0.051282051
am	SC	0
am	SC	0
am	SC	0
am	SC	0
am	SC	0.098039216
am	SC	0.019607843
am	SC	0.043478261
am	SC	0
am	SC	0
am	SC	0
am	SC	0
am	SC	0
am	SC	0
am	SC	0
am	SC	0
am	SC	0
am	SC	0
am	SC	0
am	SC	0
am	SC	0
am	SC	0
am	SC	0
am	SC	0
am	SC	0
am	SC	0
am	SC	0
am	SC	0
am	SC	0
am	SC	0
am	SC	0
am	SC	0
am	SC	0
am	SC	0
am	SC	0
am	SC	0
am	SC	0
am	SC	0
am	SC	0
am	SC	0.041666667
am	SC	0
am	SC	0
am	SC	0
am	SC	0
am	SC	0.02
am	SC	0
am	SC	0
am	SC	0
am	SC	0
am	SC	0.039215686
am	SC	0
am	SC	0
am	SC	0
am	SC	0
am	SC	0
am	SC	0
am	SC	0
am	SC	0
am	SC	0.020833333
am	SC	0
am	SC	0
am	SC	0.033898305
am	SC	0
am	SC	0.026315789
am	SC	0.08
am	SC	0
am	SC	0
am	SC	0
am	SC	0.019607843
am	SC	0.086956522
am	SC	0
am	SC	0
am	SC	0
am	SC	0
am	SC	0.022727273
am	SC	0.083333333
am	SC	0
am	SC	0
am	SC	0
am	SC	0
am	SC	0
am	SC	0
am	SC	0
am	SC	0.056603774
am	SC	0
am	SC	0
am	SC	0
am	SC	0.022727273
am	SC	0
am	SC	0.25
am	SC	0
am	SC	0
am	SC	0.054054054
am	SC	0.066666667
am	SC	0
am	SC	0
am	SC	0
am	SC	0.020833333
am	SC	0.105263158
am	SC	0
am	SC	0
am	SC	0
am	SC	0.016949153
am	SC	0
am	SC	0.04
am	SC	0
am	SC	0
am	SC	0.108695652
am	SC	0
am	SC	0
am	SC	0
am	SC	0.145833333
am	SC	0
am	SC	0.111111111
am	SC	0
am	SC	0
am	SC	0.020833333
am	SC	0
am	SC	0
am	SC	0
am	SC	0
am	SC	0.018518519
am	SC	0
am	SC	0.022727273
am	SC	0
am	SC	0
am	SC	0
am	SC	0
am	SC	0.027027027
am	SC	0
am	SC	0.022727273
am	SC	0
am	SC	0
am	SC	0
am	SC	0
am	SC	0
am	SC	0
am	SC	0
am	SC	0
am	SC	0.055555556
am	SC	0
am	SC	0
am	SC	0
am	SC	0.104166667
am	SC	0
am	SC	0
am	SC	0
am	SC	0
am	SC	0
am	SC	0
am	SC	0
am	SC	0.020833333
am	SC	0
am	SC	0
am	SC	0
am	SC	0.023255814
am	SC	0
am	SC	0.125
am	SC	0
am	SC	0.022222222
am	SC	0
am	SC	0
am	SC	0
am	SC	0
am	SC	0
am	SC	0.023255814
am	SC	0.045454545
am	SC	0.229166667
am	SC	0
am	SC	0
am	SC	0
am	SC	0
am	SC	0
am	SC	0
am	SC	0
mid	SC	0.023255814
mid	SC	0
mid	SC	0
mid	SC	0
mid	SC	0
mid	SC	0
mid	SC	0
mid	SC	0
mid	SC	0
mid	SC	0
mid	SC	0
mid	SC	0
mid	SC	0
mid	SC	0
mid	SC	0
mid	SC	0
mid	SC	0
mid	SC	0
mid	SC	0
mid	SC	0
mid	SC	0
mid	SC	0
mid	SC	0
mid	SC	0
mid	SC	0
mid	SC	0
mid	SC	0
mid	SC	0
mid	SC	0
mid	SC	0
mid	SC	0.045454545
mid	SC	0
mid	SC	0.0625
mid	SC	0
mid	SC	0
mid	SC	0
mid	SC	0
mid	SC	0
mid	SC	0
mid	SC	0
mid	SC	0
mid	SC	0
mid	SC	0
mid	SC	0
mid	SC	0.020833333
mid	SC	0
mid	SC	0
mid	SC	0
mid	SC	0
mid	SC	0.019607843
mid	SC	0
mid	SC	0
mid	SC	0
mid	SC	0
mid	SC	0
mid	SC	0.023255814
mid	SC	0.022727273
mid	SC	0
mid	SC	0.041666667
mid	SC	0.06122449
mid	SC	0
mid	SC	0
mid	SC	0
mid	SC	0
mid	SC	0.023809524
mid	SC	0
mid	SC	0.041666667
mid	SC	0
mid	SC	0
mid	SC	0
mid	SC	0
mid	SC	0
mid	SC	0
mid	SC	0
mid	SC	0
mid	SC	0
mid	SC	0.057692308
mid	SC	0.026315789
mid	SC	0.023255814
mid	SC	0
mid	SC	0
mid	SC	0
mid	SC	0.044444444
mid	SC	0
mid	SC	0
mid	SC	0
mid	SC	0
mid	SC	0
mid	SC	0.018867925
mid	SC	0.041666667
mid	SC	0
mid	SC	0
mid	SC	0.016949153
mid	SC	0
mid	SC	0
mid	SC	0.06
mid	SC	0
mid	SC	0
mid	SC	0.019607843
mid	SC	0.019607843
mid	SC	0
mid	SC	0.038461538
mid	SC	0
mid	SC	0.026315789
mid	SC	0.0625
mid	SC	0
mid	SC	0.025641026
mid	SC	0.04
mid	SC	0
mid	SC	0
mid	SC	0.02173913
mid	SC	0
mid	SC	0
mid	SC	0
mid	SC	0
mid	SC	0
mid	SC	0
mid	SC	0
mid	SC	0.038461538
mid	SC	0
mid	SC	0.037735849
mid	SC	0.020833333
mid	SC	0.02
mid	SC	0.055555556
mid	SC	0.033898305
mid	SC	0
mid	SC	0
mid	SC	0.08
mid	SC	0
mid	SC	0
mid	SC	0.019607843
mid	SC	0.019607843
mid	SC	0.043478261
mid	SC	0.019230769
mid	SC	0
mid	SC	0
mid	SC	0.037735849
mid	SC	0
mid	SC	0.018518519
mid	SC	0
mid	SC	0.045454545
mid	SC	0
mid	SC	0.125
mid	SC	0
mid	SC	0
mid	SC	0
mid	SC	0.022222222
mid	SC	0.022727273
mid	SC	0
mid	SC	0
mid	SC	0
mid	SC	0
mid	SC	0
mid	SC	0
pm	SC	0
pm	SC	0.020833333
pm	SC	0
pm	SC	0
pm	SC	0
pm	SC	0
pm	SC	0.093023256
pm	SC	0
pm	SC	0
pm	SC	0.045454545
pm	SC	0
pm	SC	0
pm	SC	0
pm	SC	0
pm	SC	0
pm	SC	0
pm	SC	0
pm	SC	0.02
pm	SC	0.054054054
pm	SC	0
pm	SC	0
pm	SC	0
pm	SC	0
pm	SC	0
pm	SC	0
pm	SC	0
pm	SC	0
pm	SC	0
pm	SC	0
pm	SC	0
pm	SC	0.020833333
pm	SC	0
pm	SC	0
pm	SC	0
pm	SC	0
pm	SC	0
pm	SC	0
pm	SC	0
pm	SC	0
pm	SC	0
pm	SC	0
pm	SC	0
pm	SC	0
pm	SC	0
pm	SC	0
pm	SC	0
pm	SC	0
pm	SC	0
pm	SC	0
pm	SC	0
pm	SC	0
pm	SC	0
pm	SC	0
pm	SC	0
pm	SC	0
pm	SC	0
pm	SC	0
pm	SC	0
pm	SC	0
pm	SC	0
pm	SC	0
pm	SC	0
pm	SC	0
pm	SC	0
pm	SC	0
pm	SC	0
pm	SC	0
pm	SC	0
pm	SC	0
pm	SC	0
pm	SC	0
pm	SC	0
pm	SC	0
pm	SC	0
pm	SC	0
pm	SC	0
pm	SC	0
pm	SC	0
pm	SC	0
pm	SC	0
pm	SC	0
pm	SC	0
pm	SC	0
pm	SC	0
pm	SC	0
pm	SC	0
pm	SC	0
pm	SC	0
pm	SC	0
pm	SC	0
pm	SC	0
pm	SC	0
pm	SC	0
pm	SC	0
pm	SC	0
pm	SC	0
pm	SC	0
pm	SC	0
pm	SC	0
pm	SC	0
pm	SC	0
pm	SC	0
pm	SC	0
pm	SC	0
pm	SC	0
pm	SC	0
pm	SC	0
pm	SC	0
pm	SC	0
pm	SC	0
pm	SC	0
pm	SC	0
pm	SC	0
pm	SC	0
pm	SC	0
pm	SC	0
pm	SC	0
pm	SC	0
pm	SC	0
pm	SC	0
pm	SC	0.020833333
pm	SC	0
pm	SC	0.026315789
pm	SC	0
pm	SC	0
pm	SC	0
pm	SC	0
pm	SC	0
pm	SC	0
pm	SC	0
pm	SC	0
pm	SC	0.024390244
pm	SC	0
pm	SC	0
pm	SC	0
pm	SC	0.037037037
pm	SC	0.01754386
pm	SC	0
pm	SC	0
pm	SC	0
pm	SC	0
pm	SC	0
pm	SC	0
pm	SC	0
pm	SC	0
pm	SC	0
pm	SC	0
pm	SC	0
pm	SC	0
pm	SC	0.023255814
pm	SC	0
pm	SC	0.068181818
pm	SC	0
pm	SC	0.02
pm	SC	0.041666667
pm	SC	0
pm	SC	0
pm	SC	0
pm	SC	0
pm	SC	0
pm	SC	0
pm	SC	0
pm	SC	0
pm	SC	0
pm	SC	0
pm	SC	0
pm	SC	0.0625
pm	SC	0
pm	SC	0
pm	SC	0
pm	SC	0
pm	SC	0.01754386
pm	SC	0
pm	SC	0
pm	SC	0
pm	SC	0.04
pm	SC	0
pm	SC	0.017857143
pm	SC	0
pm	SC	0
pm	SC	0
pm	SC	0
pm	SC	0
pm	SC	0
pm	SC	0
pm	SC	0
pm	SC	0
pm	SC	0
pm	SC	0
pm	SC	0
pm	SC	0
pm	SC	0
pm	SC	0.041666667
pm	SC	0
pm	SC	0
pm	SC	0
pm	SC	0
pm	SC	0
pm	SC	0
pm	SC	0
pm	SC	0
pm	SC	0
pm	SC	0
pm	SC	0
pm	SC	0.01754386
pm	SC	0
pm	SC	0
pm	SC	0
pm	SC	0
pm	SC	0.023809524
pm	SC	0
pm	SC	0
pm	SC	0
pm	SC	0
pm	SC	0
pm	SC	0.02
pm	SC	0
pm	SC	0
pm	SC	0
pm	SC	0
pm	SC	0
pm	SC	0
pm	SC	0
pm	SC	0
pm	SC	0
pm	SC	0
pm	SC	0
pm	SC	0
pm	SC	0.0625
pm	SC	0
pm	SC	0
pm	SC	0
pm	SC	0
pm	SC	0
pm	SC	0
pm	SC	0
pm	SC	0
pm	SC	0
pm	SC	0
pm	SC	0
pm	SC	0
pm	SC	0
pm	SC	0
pm	SC	0
pm	SC	0
pm	SC	0
pm	SC	0
pm	SC	0
pm	SC	0
pm	SC	0
pm	SC	0
pm	SC	0
pm	SC	0
pm	SC	0
pm	SC	0
pm	SC	0
pm	SC	0
pm	SC	0
pm	SC	0
pm	SC	0
pm	SC	0
pm	SC	0
pm	SC	0
pm	SC	0
pm	SC	0.027027027
pm	SC	0
pm	SC	0.022222222
pm	SC	0
pm	SC	0
pm	SC	0
pm	SC	0
pm	SC	0
pm	SC	0
pm	SC	0
pm	SC	0
pm	SC	0
pm	SC	0.0625
pm	SC	0
pm	SC	0
pm	SC	0
pm	SC	0
pm	SC	0
pm	SC	0
pm	SC	0.02
pm	SC	0
pm	SC	0.02
pm	SC	0
pm	SC	0
pm	SC	0
pm	SC	0
pm	SC	0
pm	SC	0
pm	SC	0
pm	SC	0
pm	SC	0.02173913
pm	SC	0.024390244
pm	SC	0
pm	SC	0
pm	SC	0
pm	SC	0
pm	SC	0
pm	SC	0
pm	SC	0
pm	SC	0
pm	SC	0
pm	SC	0.027027027
pm	SC	0.066666667
pm	SC	0
pm	SC	0
pm	SC	0
pm	SC	0
pm	SC	0
pm	SC	0
pm	SC	0
pm	SC	0
pm	SC	0
pm	SC	0
pm	SC	0
pm	SC	0
pm	SC	0
pm	SC	0
pm	SC	0
pm	SC	0
pm	SC	0
pm	SC	0
pm	SC	0
pm	SC	0
pm	SC	0
pm	SC	0
pm	SC	0
pm	SC	0
pm	SC	0
pm	SC	0
pm	SC	0.023255814
pm	SC	0
pm	SC	0
pm	SC	0
pm	SC	0
pm	SC	0
pm	SC	0
pm	SC	0
pm	SC	0
pm	SC	0
pm	SC	0
pm	SC	0
pm	SC	0
pm	SC	0
pm	SC	0
pm	SC	0
pm	SC	0
pm	SC	0
pm	SC	0.02
pm	SC	0
pm	SC	0
pm	SC	0
pm	SC	0
pm	SC	0
pm	SC	0
pm	SC	0
pm	SC	0
pm	SC	0
pm	SC	0
pm	SC	0
pm	SC	0
pm	SC	0
pm	SC	0.022727273
pm	SC	0.020833333
pm	SC	0
pm	SC	0.022222222
pm	SC	0.022727273
pm	SC	0.071428571
pm	SC	0.020833333
pm	SC	0
pm	SC	0
pm	SC	0
pm	SC	0
pm	SC	0
pm	SC	0.018518519
pm	SC	0
pm	SC	0
pm	SC	0
pm	SC	0
pm	SC	0
pm	SC	0
pm	SC	0
pm	SC	0
pm	SC	0
pm	SC	0
pm	SC	0
pm	SC	0
pm	SC	0
pm	SC	0
pm	SC	0
pm	SC	0
pm	SC	0
pm	SC	0
pm	SC	0
pm	SC	0
pm	SC	0.023255814
pm	SC	0.090909091
pm	SC	0.020833333
pm	SC	0
pm	SC	0
pm	SC	0
pm	SC	0
pm	SC	0
pm	SC	0
pm	SC	0
pm	SC	0
pm	SC	0
pm	SC	0
pm	SC	0
pm	SC	0.01754386
pm	SC	0
pm	SC	0.02
pm	SC	0
pm	SC	0
pm	SC	0.02
pm	SC	0
pm	SC	0
pm	SC	0
pm	SC	0
pm	SC	0
pm	SC	0
pm	SC	0
pm	SC	0
pm	SC	0.039215686
pm	SC	0
pm	SC	0.065217391
pm	SC	0.057692308
pm	SC	0
pm	SC	0
pm	SC	0.046511628
pm	SC	0.022727273
pm	SC	0
pm	SC	0
pm	SC	0
pm	SC	0
pm	SC	0
pm	SC	0
pm	SC	0
pm	SC	0
pm	SC	0
pm	SC	0
pm	SC	0.04
pm	SC	0.018518519
pm	SC	0
pm	SC	0.025641026
pm	SC	0
pm	SC	0.04
pm	SC	0
pm	SC	0
pm	SC	0.019607843
pm	SC	0
pm	SC	0.043478261
pm	SC	0
pm	SC	0
pm	SC	0
pm	SC	0
pm	SC	0
pm	SC	0
pm	SC	0.02
pm	SC	0
pm	SC	0.019607843
pm	SC	0.02173913
pm	SC	0
pm	SC	0
pm	SC	0
pm	SC	0
pm	SC	0
pm	SC	0.090909091
pm	SC	0
pm	SC	0.145833333
pm	SC	0
pm	SC	0
pm	SC	0.054054054
pm	SC	0
pm	SC	0.090909091
pm	SC	0.071428571
pm	SC	0
pm	SC	0.020833333
pm	SC	0
pm	SC	0
pm	SC	0
pm	SC	0
pm	SC	0
pm	SC	0.020833333
pm	SC	0.027027027
pm	SC	0
pm	SC	0
pm	SC	0
pm	SC	0.020833333
pm	SC	0
pm	SC	0
pm	SC	0
pm	SC	0
pm	SC	0.02
pm	SC	0.018518519
pm	SC	0.084745763
pm	SC	0
pm	SC	0
pm	SC	0.1
pm	SC	0
pm	SC	0
pm	SC	0.019607843
pm	SC	0.019607843
pm	SC	0.043478261
pm	SC	0
pm	SC	0
pm	SC	0
pm	SC	0.020833333
pm	SC	0
pm	SC	0
pm	SC	0
pm	SC	0
pm	SC	0
pm	SC	0.065217391
pm	SC	0
pm	SC	0.037735849
pm	SC	0.02
pm	SC	0.018518519
pm	SC	0
pm	SC	0.068181818
pm	SC	0
pm	SC	0.104166667
pm	SC	0
pm	SC	0
pm	SC	0.054054054
pm	SC	0
pm	SC	0
pm	SC	0.023809524
pm	SC	0
pm	SC	0
pm	SC	0
pm	SC	0
pm	SC	0.018518519
pm	SC	0.113207547
pm	SC	0
pm	SC	0
pm	SC	0
pm	SC	0.045454545
pm	SC	0
pm	SC	0
pm	SC	0
pm	SC	0
pm	SC	0.027027027
pm	SC	0
pm	SC	0
pm	SC	0
pm	SC	0
pm	SC	0
pm	SC	0
pm	SC	0
pm	SC	0
pm	SC	0
pm	SC	0
pm	SC	0
pm	SC	0.023255814
pm	SC	0.090909091
pm	SC	0
pm	SC	0.25
pm	SC	0
pm	SC	0
pm	SC	0.054054054
pm	SC	0
pm	SC	0
pm	SC	0
pm	SC	0.057692308
pm	SC	0.041666667
pm	SC	0
pm	SC	0
pm	SC	0
pm	SC	0.023255814
pm	SC	0.159090909
pm	SC	0.229166667
pm	SC	0.027027027
pm	SC	0
pm	SC	0.022727273
pm	SC	0
pm	SC	0.104166667
pm	SC	0
pm	SC	0
pm	SC	0.046511628
pm	SC	0.068181818
pm	SC	0.1875
pm	SC	0
pm	SC	0
pm	SC	0
pm	SC	0
pm	SC	0
pm	SC	0
pm	SC	0
am	WI	0
am	WI	0
am	WI	0
am	WI	0
am	WI	0
am	WI	0
am	WI	0
am	WI	0
am	WI	0
am	WI	0
am	WI	0
am	WI	0
am	WI	0
am	WI	0.055555556
am	WI	0
am	WI	0
am	WI	0
am	WI	0
am	WI	0.018518519
am	WI	0
am	WI	0
am	WI	0
am	WI	0
am	WI	0
am	WI	0
am	WI	0
am	WI	0
am	WI	0
am	WI	0
am	WI	0
am	WI	0
am	WI	0
am	WI	0
am	WI	0
am	WI	0
am	WI	0
am	WI	0
am	WI	0
am	WI	0
am	WI	0
am	WI	0
am	WI	0
am	WI	0
am	WI	0
am	WI	0
am	WI	0
am	WI	0
am	WI	0
am	WI	0
am	WI	0
am	WI	0
am	WI	0
am	WI	0
am	WI	0
am	WI	0
am	WI	0
am	WI	0
am	WI	0
am	WI	0
am	WI	0
am	WI	0
am	WI	0.02
am	WI	0.020833333
am	WI	0
am	WI	0
am	WI	0
am	WI	0
am	WI	0
am	WI	0.050847458
am	WI	0.018518519
am	WI	0
am	WI	0
am	WI	0
am	WI	0
am	WI	0
am	WI	0
am	WI	0
am	WI	0.035714286
am	WI	0
am	WI	0
am	WI	0
am	WI	0
am	WI	0
am	WI	0
am	WI	0
am	WI	0
am	WI	0
am	WI	0.017857143
am	WI	0.06779661
am	WI	0.074074074
am	WI	0
am	WI	0
am	WI	0
am	WI	0
am	WI	0
am	WI	0
am	WI	0
am	WI	0.017857143
am	WI	0
am	WI	0.036363636
am	WI	0
am	WI	0
am	WI	0
am	WI	0
am	WI	0
am	WI	0
am	WI	0.137254902
am	WI	0.050847458
am	WI	0
am	WI	0
am	WI	0
am	WI	0
am	WI	0
am	WI	0.071428571
am	WI	0
am	WI	0.089285714
am	WI	0
am	WI	0
am	WI	0.185185185
am	WI	0
am	WI	0.0625
am	WI	0
am	WI	0
am	WI	0
am	WI	0
am	WI	0.035714286
am	WI	0.074074074
am	WI	0
am	WI	0.055555556
am	WI	0
am	WI	0
am	WI	0.137254902
am	WI	0
am	WI	0
am	WI	0.152542373
am	WI	0
am	WI	0
am	WI	0
am	WI	0
am	WI	0.020833333
am	WI	0
am	WI	0.017857143
am	WI	0
am	WI	0
am	WI	0.018181818
am	WI	0.04
am	WI	0.215686275
am	WI	0
am	WI	0
am	WI	0
am	WI	0.152542373
am	WI	0
am	WI	0
am	WI	0
[truncated: 641 more rows]
